# Supplementary material for: Optimizing the genetic prediction of the eye and hair color for North Eurasian populations
Source: BMC Genomics. 2020 Sep 10;21(Suppl 7):527. doi: 10.1186/s12864-020-06923-1 (PMC7488246; doi:10.1186/s12864-020-06923-1)
Supplement: Supplementary file 1 — Additional file 1 Table S1. Performance characteristics of North Eurasian SNPs sets and HIrisPlex-S panel on North Eurasian pooled dataset for eye and hair color prediction. [file 12864_2020_6923_MOESM1_ESM.xlsx]

## Sheet: TableS1
Table S1 Performance characteristics of North Eurasian SNPs sets and HIrisPlex-S panel on North Eurasian pooled dataset for eye and hair color prediction.
		Precision			Recall			Accuracy			AUC
	Phenotype	HirisPlex-S (41 SNPs)	North Eurasian (7 SNPs for eye and 11 SNPs for hair)	North Eurasian (36 SNPs for eye and 33 SNPs for hair)	HirisPlex-S (41 SNPs)	North Eurasian (7 SNPs for eye and 11 SNPs for hair)	North Eurasian (36 SNPs for eye and 33 SNPs for hair)	HirisPlex-S (41 SNPs)	North Eurasian (7 SNPs for eye and 11 SNPs for hair)	North Eurasian (36 SNPs for eye and 33 SNPs for hair)	HirisPlex-S (41 SNPs) for North Eurasian	North Eurasian (7 SNPs for eye and 11 SNPs for hair)	North Eurasian (36 SNPs for eye and 33 SNPs for hair)
Eye color 3-grade scale	Blue	0.846154	0.86	0.97	0.702128	0.8	0.97	0.860627	0.83	0.97	0.93	0.96	0.9
	Intermediate	N/A	N/A	N/A	N/A	N/A	N/A	0.979094	0.97	0.99	0.62	0.76	0.49
	Brown	0.84689	0.83	1	0.946524	0.68	0.95	0.858586	0.79	0.98	0.93	0.86	0.97
Hair color 4-grade scale	Red	0.722222	0.8	0.73	0.619048	0.67	0.89	0.954225	0.97	0.97	0.84	0.91	0.92
	Blond	0.442308	N/A	0.83	0.589744	0	0.76	0.841549	0.85	0.94	0.81	0.79	0.8
	Brown	0.362745	N/A	0.65	0.544118	0	0.49	0.661972	0.74	0.8	0.65	0.76	0.74
	Dark	0.883929	0.87	0.94	0.634615	0.85	0.9	0.753521	0.86	0.92	0.88	0.92	0.89
Hair color 3-grade scale	Red		0.8	0.73		0.67	0.89		0.97	0.97		0.91	0.92
	Blond+Brown		0.76	0.89		0.73	0.85		0.8	0.9		0.83	0.87
	Dark		0.87	0.94		0.85	0.9		0.86	0.92		0.92	0.87
