# Supplementary material for: Optimizing the genetic prediction of the eye and hair color for North Eurasian populations
Source: BMC Genomics. 2020 Sep 10;21(Suppl 7):527. doi: 10.1186/s12864-020-06923-1 (PMC7488246; doi:10.1186/s12864-020-06923-1)
Supplement: Supplementary file 2 — Additional file 2 Table S2. The performance of HIrisPlex-S panel on North Eurasian regional datasets. [file 12864_2020_6923_MOESM2_ESM.xlsx]

## Sheet: TableS2
Table S2 The performance of HIrisPlex-S panel on North Eurasian regional datasets
	Precision			Recall			Accuracy			AUC
	Caucasus region	West Siberia	European Russia	Caucasus region	West Siberia	European Russia	Caucasus region	West Siberia	European Russia	Caucasus region	West Siberia	European Russia
Blue eye	0.78	1	0.84	0.47	0.65	0.79	0.74	0.86	0.77	0.83	0.9	0.85
Intermediate eye	N/A	N/A	N/A	N/A	N/A	N/A	N/A	N/A	N/A	N/A	N/A	N/A
Brown eye	0.67	0.79	0.66	0.91	1	0.78	0.69	0.84	0.79	0.78	0.87	0.87
Red hair	N/A	N/A	0.72	N/A	N/A	0.68	N/A	N/A	0.88	N/A	N/A	0.81
Blond hair	0.25	0.29	0.51	0.5	0.33	0.7	0.84	0.79	0.72	0.77	0.58	0.75
Brown hair	0.36	0.31	0.41	0.74	0.4	0.45	0.41	0.65	0.61	0.41	0.55	0.6
Dark hair	0.75	0.87	0.2	0.12	0.74	0.06	0.53	0.77	0.79	0.77	0.81	0.76
