# Supplementary material for: Optimizing the genetic prediction of the eye and hair color for North Eurasian populations
Source: BMC Genomics. 2020 Sep 10;21(Suppl 7):527. doi: 10.1186/s12864-020-06923-1 (PMC7488246; doi:10.1186/s12864-020-06923-1)
Supplement: Supplementary file 3 — Additional file 3 Table S3. Top SNPs list for North Eurasian pooled dataset for eye color prediction. [file 12864_2020_6923_MOESM3_ESM.xlsx]

## Sheet: TableS3
Table S3 Top SNPs list for North Eurasian pooled dataset for eye color prediction.
SNP_ID	Score	mutual_info_regression	f_regression	model_lasso_alpha0.5	model_lasso_alpha0.2	HIrisPlex-S	dbSNP RSID	GENE	Nearest gene (left)	Nearest (right)	Best SNPs list
chr15:28356859_C_T	3	0.258592	152.017	-0.291743	-0.659584	rs1129038	rs1129038	HERC2			1
chr15:28365618_A_G	3	0.294674	152.017	0	0	rs12913832	rs12913832;4745	HERC2			1
chr15:28392261_G_A	3	0.215588	124.604	0	0	.	rs12898729	HERC2			1
chr15:28410491_C_T	3	0.258523	137.243	0	0	.	rs12916300	HERC2			1
chr15:28495956_A_G	3	0.335744	146.299	-0.294491	-0.465693	.	rs12912427	HERC2			1
chr1:119406130_C_T	2	0.229542	2.18246	0	0	.	rs1779446	intergene spacer	LOC100421281 (150 kbp)	TBX15 (19 kbp)	1
chr1:3331899_A_G	2	0	5.4606	0	-0.0110318	.	rs1999528	PRDM16			1
chr15:28145024_T_C	2	0.231224	27.2956	0	0	.	rs2871886	OCA2			1
chr15:28364059_A_G	2	0.0840346	62.8545	0	0	.	rs7494942	HERC2			1
chr15:28380518_T_A	2	0.234614	5.3142	0	0	.	rs4778249	HERC2			1
chr15:28383565_T_C	2	0.194383	65.0018	0	0	.	rs7403279	HERC2			1
chr15:28513364_T_C	2	0.0779479	57.6534	0	0	.	rs916977;4744	HERC2			1
chr15:28530182_C_T	2	0.157715	65.1565	0	0	rs1667394	rs1667394;4743	HERC2			1
chr15:28562998_T_C	2	0.176077	62.9733	0	0	.	rs1614575	HERC2			1
chr15:28566122_A_G	2	0.219922	0.576317	0	0	.	rs751089833	HERC2			1
chr19:7570978_T_C	2	0.0779137	12.5864	0	0.0362643	.	rs685034	C19orf45			1
chr20:39272620_A_G	2	0.07	7.51235	0	-0.0295102	.	rs4812447	intergene spacer	LINC01370 (635 kbp)	MAFB (42 kbp)	1
chr3:189429301_G_T	2	0.0992719	13.4588	0	-0.0314976	.	rs6804480	TP63			1
chr6:45136347_G_A	2	0.221895	0.717936	0	0	.	rs1324530	SUPT3H			1
chrX:66405249_C_T	2	0	4.11995	0	-0.0154119	.	rs34191540	intergene spacer	RNU6-394P (509 kbp)	LOC100129144 (187 kbp)	1
chr10:87576467_C_T	1	0	8.51015	0	0	.	rs7923503	GRID1			1
chr14:92909309_T_C	1	0.110913	8.04803	0	0	.	rs12588868	SLC24A4			1
chr15:28419048_T_G	1	0	1.8073	0	0	.	rs35946704	HERC2			1
chr17:9107969_G_A	1	0	8.545	0	0	.	rs17742781	NTN1			1
chr19:7578733_A_T	1	0.0104616	14.9059	0	0	.	rs586243	ZNF358			1
chr3:189552236_T_C	1	0	7.83565	0	0	.	rs7653443	MIR944			1
chr3:33035542_T_C	1	0	6.21318	0	0	.	rs4586761	GLB1			1
chr3:33111182_T_G	1	0.0468077	7.90414	0	0	.	rs72856153	GLB1			1
chr3:54251172_G_A	1	0.0311908	10.8024	0	0	.	rs11283625	CACNA2D3			1
chr3:54636061_G_A	1	0.045402	6.22972	0	0	.	rs34983676	CACNA2D3			1
chr4:87847613_T_G	1	0	2.35736	0	0	.	rs10022539	LOC100506746			1
chr4:87851083_C_T	1	0.0551681	17.95	0	0	.	rs72667724	LOC100506746			1
chr5:60947483_A_G	1	0.0508185	4.39545	0	0	.	rs1501841	C5orf64			1
chr5:73959526_A_G	1	0	10.9026	0	0	.	rs2454846	HEXB			1
chr6:45419110_C_G	1	0	1.76118	0	0	.	rs2820339	RUNX2			1
chr7:42032565_C_T	1	0.0604739	15.0329	0	0	.	rs2237427	GLI3			1
chr1:119483816_A_G	0	0	2.78218	0	0	.	rs1325941	TBX15			0
chr1:18960722_G_C	0	0.0529023	12.2199	0	0	.	rs4920523	PAX7			0
chr1:18962095_C_T	0	0.0344287	3.48619	0	0	.	rs1934057	PAX7			0
chr1:18992583_G_A	0	0.0580959	12.1067	0	0	.	rs736400	PAX7			0
chr1:19036753_C_T	0	0	4.9912	0	0	.	rs2236823	PAX7			0
chr1:19044877_C_T	0	0.0160512	4.63733	0	0	.	rs624761	PAX7			0
chr1:19057815_T_A	0	0.204114	1.49087	0	0	.	rs191666793	PAX7			0
chr1:19058929_G_A	0	0.0758208	8.04334	0	0	.	rs2236800	PAX7			0
chr1:234406128_A_C	0	0.0119067	0.112753	0	0	.	rs2292805	SLC35F3			0
chr1:234413080_C_T	0	0.0158175	1.51694	0	0	.	rs72761908	SLC35F3			0
chr1:24170458_C_T	0	0	0.163806	0	0	.	rs10917430	FUCA1			0
chr1:24206753_C_T	0	0	4.66462	0	0	.	rs12747718	CNR2			0
chr1:3024611_T_C	0	0.184704	0.402945	0	0	.	rs1313661100	PRDM16			0
chr1:3055621_T_C	0	0.0309165	0.760054	0	0	.	rs10797379	PRDM16			0
chr1:3062565_T_C	0	0.00558471	3.57517	0	0	.	rs2817186	PRDM16			0
chr1:3082414_A_T	0	0.080839	0.68867	0	0	.	rs79574235	PRDM16			0
chr1:3204175_T_C	0	0.0419715	5.03666	0	0	.	rs12030070	PRDM16			0
chr1:3296401_G_C	0	0.000390411	3.61553	0	0	.	rs866573047	PRDM16			0
chr1:3330762_A_G	0	0	4.95104	0	0	.	rs2493289	PRDM16			0
chr1:39557772_T_C	0	0	0.90981	0	0	.	rs260964	MACF1			0
chr1:94549083_T_C	0	0.10707	0.971006	0	0	.	rs574741	ABCA4			0
chr10:105725088_A_C	0	0.184398		0	0						0
chr10:20561361_A_C	0	0.204025	5.55922	0	0	.	rs2778963	PLXDC2			0
chr10:3339212_C_T	0	0.0224382	1.85107	0	0	.	rs12256076	.			0
chr10:3341120_C_T	0	0.0477826	1.79599	0	0	.	rs1886760	.			0
chr10:3341237_G_A	0	0.00800421	6.50037	0	0	.	rs9787654	.			0
chr10:8114388_A_G	0	0.0831611	6.60486	0	0	.	rs3802597	GATA3			0
chr10:8126330_C_T	0	0	0.0764818	0	0	.	rs794654	.			0
chr10:8150102_A_G	0	0.00979115	1.34106	0	0	.	rs1149907	.			0
chr10:8182060_G_A	0	0	7.49446	0	0	.	rs527799	.			0
chr10:8186946_G_T	0	0.121185	5.97637	0	0	.	rs10905290	.			0
chr10:8191827_C_G	0	0.0449859	4.4519	0	0	.	rs12258748	.			0
chr10:8322682_A_G	0	0.0352905	0.130121	0	0	.	rs10795610	.			0
chr10:8324047_C_A	0	0	0.0881923	0	0	.	rs10737028	.			0
chr10:87409073_C_T	0	0	2.97607	0	0	.	rs2351821	GRID1			0
chr10:87701479_C_A	0	0.0515896	1.5613	0	0	.	rs7899924	GRID1			0
chr10:87938533_G_A	0	0	4.44451	0	0	.	rs3898607	GRID1			0
chr10:89416342_G_A	0	0.0247903	3.6617	0	0	.	rs1609579	PAPSS2			0
chr11:68844529_T_C	0	0	8.28981	0	0	.	rs113149804	TPCN2			0
chr11:79172339_T_C	0	0.0195385	2.26998	0	0	.	rs7106671	.			0
chr12:28271656_C_T	0	0	7.60905	0	0	.	rs899504	.			0
chr12:83413894_T_C	0	0	1.61574	0	0	.	rs7965643	TMTC2			0
chr12:83546071_C_T	0	0.0639352	1.70599	0	0	.	rs7296849	.			0
chr12:85728390_A_G	0	0	0.837306	0	0	.	rs11116791	.			0
chr12:85729632_C_T	0	0.0812804	1.57569	0	0	.	rs7306333	.			0
chr12:88986698_G_T	0	0.206739	1.83955	0	0	.	rs140592835	.			0
chr12:90337007_A_C	0	0.201246	2.32179	0	0	.	rs4842696	LOC105369891			0
chr14:71658253_G_T	0	0.0789404	8.62268	0	0	.	rs1079823	.			0
chr14:92787050_C_T	0	0.0835263	11.9975	0	0	.	rs4900111	SLC24A4			0
chr14:92792890_T_C	0	0.0725022	2.64127	0	0	.	rs8022442	SLC24A4			0
chr14:92828636_T_C	0	0	7.29823	0	0	.	rs12890597	SLC24A4			0
chr14:92870188_T_C	0	0.0359091	6.31941	0	0	.	rs61583500	SLC24A4			0
chr14:92877855_A_G	0	0	1.94964	0	0	.	rs11624865	SLC24A4			0
chr14:92922713_T_C	0	0	4.45256	0	0	.	rs7158400	SLC24A4			0
chr14:92983117_T_G	0	0.00778952	0.00173467	0	0	.	rs7154465	RIN3			0
chr14:92984051_A_G	0	0	0.00519136	0	0	.	rs10150697	RIN3			0
chr14:92986321_C_T	0	0.0151545	2.85979e-05	0	0	.	rs11622738	RIN3			0
chr15:28044229_T_C	0	0.0460631	35.1147	0	0	.	rs17746978	OCA2			0
chr15:28052074_T_C	0	0.191307	18.9492	0	0	.	rs12905726	OCA2			0
chr15:28052654_C_T	0	0.068969	32.4656	0	0	.	rs17746990	OCA2			0
chr15:28068322_G_A	0	0.185724	29.4067	0	0	.	rs12438932	OCA2			0
chr15:28071933_C_T	0	0.082351	31.4599	0	0	.	rs4547287	OCA2			0
chr15:28075150_G_A	0	0.0694005	31.4599	0	0	.	rs7183532	OCA2			0
chr15:28118056_G_A	0	0.125961	28.7536	0	0	.	rs4778126	OCA2			0
chr15:28124217_C_T	0	0.0777895	28.7531	0	0	.	rs56677348	OCA2			0
chr15:28179900_T_C	0	0.0312666	9.5894	0	0	.	rs2703956	OCA2			0
chr15:28228553_C_T	0	0.0286852	1.79395	0	0	.	rs74653330;954	OCA2			0
chr15:28332533_C_A	0	0.196381	18.8208	0	0	.	rs4778236	OCA2			0
chr15:28338713_A_C	0	0.0714558	35.1323	0	0	.	rs4778241	OCA2			0
chr15:28359258_G_A	0	0.0731948	32.477	0	0	.	rs12593929	HERC2			0
chr15:28374012_T_C	0		48.0815	0	0	.	rs3935591	HERC2			0
chr15:28377772_C_T	0	0.043045	32.477	0	0	.	rs8025035	HERC2			0
chr15:28380258_C_T	0	0.115912	39.8151	0	0	.	rs75165924	HERC2			0
chr15:28419161_A_G	0	0.133666	31.6159	0	0	.	rs111433258	HERC2			0
chr15:28427986_T_A	0	0.128792	45.0523	0	0	.	rs7170852	HERC2			0
chr15:28441817_G_T	0	0.12232	49.0907	0	0	.	rs2525936	HERC2			0
chr15:28453215_A_G	0	0.101304	37.2217	0	0	rs2238289	rs2238289	HERC2			0
chr15:28467246_T_C	0	0.118256	41.0944	0	0	.	rs7163444	HERC2			0
chr15:28468723_T_G	0	0.0837595	46.5737	0	0	.	rs3940272	HERC2			0
chr15:28502279_A_G	0	0.0983695	46.5737	0	0	.	rs11631797	HERC2			0
chr15:28516084_C_T	0	0.0786048	46.5737	0	0	.	rs8039195	HERC2			0
chr15:28534546_T_C	0	0.0231455	17.6968	0	0	.	rs4932601	HERC2			0
chr15:28535266_A_C	0	0.0727614	31.5391	0	0	.	rs1635168	HERC2			0
chr15:28537701_C_T	0	0.174481	50.8312	0	0	.	rs1667390	HERC2			0
chr15:28539834_C_T	0	0.0831442	39.5844	0	0	.	rs1635166	HERC2			0
chr15:28579547_G_A	0	0.164037	55.781	0	0	.	rs62009212	.			0
chr15:47714368_C_T	0	0.0401424	3.25741	0	0	.	rs59815685	SEMA6D			0
chr15:63311993_C_T	0	0.185633	6.59718	0	0	.	rs12442303	.			0
chr16:4058769_G_A	0	0.00444636	3.59417	0	0	.	rs2238447	ADCY9			0
chr16:4135350_A_G	0	0	6.35611	0	0	.	rs8044213	ADCY9			0
chr16:88820604_T_G	0	0.0805903	0.83989	0	0	.	rs77626352	PIEZO1			0
chr16:89389987_A_G	0	0.0584348	2.65531	0	0	.	rs71374109	ANKRD11			0
chr16:89389992_C_G	0	0	2.63665	0	0	.	rs71374110	ANKRD11			0
chr16:89506440_G_T	0	0.00339827	2.9892	0	0	.	rs2965940	ANKRD11			0
chr16:89703424_A_G	0	0	3.50002	0	0	.	rs445537	DPEP1			0
chr16:89704365_G_C	0	0	4.7446	0	0	.	rs1126464	DPEP1			0
chr16:89777761_C_T	0	0	0.713416	0	0	.	rs12920315	VPS9D1			0
chr16:90030355_T_C	0	0	4.10554	0	0	.	rs13330431	DEF8			0
chr16:90075002_T_C	0	0	1.32497	0	0	.	rs78887932	DBNDD1			0
chr17:40698075_A_G	0	0.0015156	8.20693	0	0	.	rs591939	NAGLU			0
chr17:78169955_C_T	0	0.0315811	7.89019	0	0	.	rs72852589	CARD14			0
chr17:8923718_A_T	0	0	3.84693	0	0	.	rs7218002	NTN1			0
chr17:8929845_A_G	0	0	2.14627	0	0	.	rs1880646	NTN1			0
chr17:8932082_C_T	0	0.0105417	1.79687	0	0	.	rs4791331	NTN1			0
chr17:8961982_G_A	0	0	8.29919	0	0	.	rs200666255	NTN1			0
chr17:9026077_G_A	0	0	1.53937	0	0	.	rs4641781	NTN1			0
chr17:9073933_A_G	0	0	4.44845	0	0	.	rs8081757	LOC101928266			0
chr17:9106484_T_C	0	0	6.39012	0	0	.	rs55649703	NTN1			0
chr17:9113195_G_A	0	0.020593	1.46785	0	0	.	rs3785986	NTN1			0
chr17:9129777_G_A	0	0.00830279	11.8401	0	0	.	rs62068241	NTN1			0
chr19:7618389_G_T	0	0.0761907	3.0519	0	0	.	rs534758	PNPLA6			0
chr2:119029554_G_A	0	0.0391894	0.366363	0	0	.	rs12993306	.			0
chr2:171529969_C_T	0	0.00880108	7.17371	0	0	.	rs12619910	.			0
chr2:171593276_C_G	0	0.0161732	3.33575	0	0	.	rs6433242	LOC101926913			0
chr2:173171735_C_G	0	0.0138028	0.0730332	0	0	.	rs72882687	.			0
chr2:222993249_A_T	0	0	0.412051	0	0	.	rs6436299	.			0
chr2:223105717_T_A	0	0.101297	3.76955	0	0	.	rs4674638	PAX3			0
chr2:223108297_A_G	0	0	3.90585	0	0	.	rs6436303	PAX3			0
chr2:223109247_C_T	0	0.0662117	2.01033	0	0	.	rs11695486	PAX3			0
chr2:234737045_C_T	0	0	3.17342	0	0	.	rs626293	MROH2A			0
chr2:43448658_A_G	0	0.0363041	4.05017	0	0	.	rs6710055	ZFP36L2			0
chr2:85543734_T_A	0	0	3.4042	0	0	.	rs111268644	TGOLN2			0
chr2:85549868_A_G	0	0.00292584	3.49794	0	0	.	rs4240199	TGOLN2			0
chr20:33732696_T_A	0	0.186114		0	0						0
chr20:39268185_G_T	0	0.0168097	5.47387	0	0	.	rs6102074	.			0
chr20:39270768_T_C	0	0.0299126	5.47387	0	0	.	rs6029247	.			0
chr3:138655999_T_G	0	0	11.1617	0	0	.	rs2062158	LINC01391			0
chr3:138984276_T_C	0	0.0421093	0.0146923	0	0	.	rs2068672	.			0
chr3:139044466_G_C	0	0	2.07152	0	0	.	rs9826331	.			0
chr3:189394372_G_A	0	0.0388933	0.782709	0	0	.	rs7649341	TP63			0
chr3:189452312_G_A	0	0	2.26254	0	0	.	rs11926051	TP63			0
chr3:189452401_G_A	0	0.0704757	3.17705	0	0	.	rs11926083	TP63			0
chr3:189506381_T_C	0	0.00313581	1.78624	0	0	.	rs1464118	TP63			0
chr3:189559757_G_A	0	0.130145	1.07285	0	0	.	rs2138244	TP63			0
chr3:50337032_C_A	0	0.0265737	7.4964	0	0	.	rs34136796	HYAL3			0
chr3:50357869_A_C	0	0.091739	5.0489	0	0	.	rs709210	HYAL2			0
chr3:54245073_C_G	0	0	9.21393	0	0	.	rs13095436	CACNA2D3			0
chr3:54288332_C_T	0	0.0100528	6.59377	0	0	.	rs75479668	CACNA2D3			0
chr3:54396519_C_T	0	0.0230015	4.38986	0	0	.	rs7431094	CACNA2D3			0
chr3:54635037_C_T	0	0.0418207	3.99278	0	0	.	rs11705800	CACNA2D3			0
chr3:54664946_A_G	0	0.215046	1.57831	0	0						0
chr3:54836156_T_C	0	0	0.663216	0	0	.	rs1182918	CACNA2D3			0
chr3:54847155_A_G	0	0.085279	5.23092	0	0	.	rs1465012	CACNA2D3			0
chr3:54856150_A_G	0	0.0404984	4.41932	0	0	.	rs7640541	CACNA2D3			0
chr3:55062334_A_G	0	0	1.79888	0	0	.	rs358054	CACNA2D3			0
chr3:58166470_A_G	0	0.129575	5.07043	0	0	.	rs1806519	.			0
chr3:59366696_G_A	0	0.157476	4.84937	0	0	.	rs72871951	.			0
chr3:59377423_C_CT	0	0	2.15369	0	0	.	rs34869204	.			0
chr3:69773337_G_C	0	0.0851844	0.993125	0	0	.	rs11719684	.			0
chr3:89235886_A_C	0	0	4.69202	0	0	.	rs9878894	EPHA3			0
chr3:89320607_C_A	0	0.100311	6.93214	0	0	.	rs7640128	EPHA3			0
chr3:89541934_C_T	0	0.0697427	0.0158771	0	0	.	rs11918555	.			0
chr4:1017235_G_A	0	0	0.542498	0	0	.	rs76451154	FGFRL1			0
chr4:151166573_A_C	0	0.192588	0.170374	0	0	.	rs182302802	DCLK2			0
chr4:154765480_C_T	0	0.010008	7.88358	0	0	.	rs17299561	.			0
chr4:154968120_A_G	0	0	6.18078	0	0	.	rs17372382	.			0
chr4:155009842_A_G	0	0.0463174	8.27775	0	0	.	rs57224454	.			0
chr4:155120463_A_G	0	0.0495904	1.53715	0	0	.	rs9994741	.			0
chr4:155275167_G_A	0	0.00303038	5.4528	0	0	.	rs13139189	DCHS2			0
chr4:155288190_A_G	0	0.0618407	5.96678	0	0	.	rs2130709	DCHS2			0
chr4:155294563_T_C	0	0	7.65868	0	0	.	rs11099951	DCHS2			0
chr4:155340139_C_T	0	0.0962071	1.66102	0	0	.	rs66683237	DCHS2			0
chr4:155342365_T_C	0	0.0533333	1.66102	0	0	.	rs55652611	DCHS2			0
chr4:54377155_T_A	0	0.0228051	0.609109	0	0	.	rs6837934	LNX1			0
chr4:54476357_C_G	0	0	2.91986	0	0	.	rs2175552	LNX1-AS2			0
chr4:982852_G_A	0	0.0691583	1.82541	0	0	.	rs3796621	SLC26A1			0
chr4:992480_A_G	0	0	1.07594	0	0	.	rs1799846	IDUA			0
chr5:132646610_G_C	0	0.105244	4.24278	0	0	.	rs6596121	FSTL4			0
chr5:132647506_A_G	0	0.0898793	2.23711	0	0	.	rs10053556	FSTL4			0
chr5:33943592_T_C	0	0	4.88595	0	0	.	rs35403	RXFP3			0
chr5:33969628_T_C	0	0.0304291	15.4163	0	0	.	rs35414	SLC45A2			0
chr5:60918657_C_T	0	0	5.58739	0	0	.	rs6861818	.			0
chr5:60923475_G_A	0	0.0584986	4.76895	0	0	.	rs36091	.			0
chr5:72548996_A_G	0	0	7.49438	0	0	.	rs6452907	.			0
chr5:78065633_C_T	0	0.00685533	3.72809	0	0	.	rs6863289	.			0
chr5:78228931_T_C	0	0.192856	1.91397	0	0	.	rs10039309	ARSB			0
chr6:105733430_G_A	0	0.184124	0.359793	0	0						0
chr6:105838951_A_G	0	0.106326	8.66098	0	0	.	rs11152886	PREP			0
chr6:105841535_T_C	0	0.0746459	8.66098	0	0						0
chr6:106032338_C_G	0	0	4.87301	0	0	.	rs28771972	.			0
chr6:142879639_C_A	0	0.068153	0.615502	0	0	.	rs702292	LOC153910			0
chr6:1708802_C_G	0	0	1.21437	0	0	.	rs9503015	GMDS			0
chr6:31847012_C_A	0	0.00474899	2.44695	0	0	.	rs605203	SLC44A4			0
chr6:424728_G_C	0	0.0329843	1.58873	0	0	.	rs576219894	.			0
chr6:424915_C_A	0	0.0622394	5.33786	0	0	.	rs9405661	.			0
chr6:45029598_T_C	0	0	6.91566	0	0	.	rs11961316	SUPT3H			0
chr6:45058828_C_T	0	0.028402	5.80057	0	0	.	rs12208523	SUPT3H			0
chr6:45082169_A_T	0	0.0230442	3.20733	0	0	.	rs6910974	SUPT3H			0
chr6:45142068_G_A	0	0.0380815	6.91566	0	0	.	rs62436781	SUPT3H			0
chr6:45407654_A_G	0	0.0185673	1.62331	0	0	.	rs2677109	RUNX2			0
chr7:113796579_G_C	0	0.0609453	1.26687	0	0	.	rs13232399	FOXP2			0
chr7:114003712_T_C	0	0	0.196899	0	0	.	rs10226011	FOXP2			0
chr7:150825492_A_G	0	0.202793	2.03111	0	0	.	rs2288651	AGAP3			0
chr7:4087468_A_G	0	0.0554039	1.53527	0	0	.	rs1004043	SDK1			0
chr7:42112533_T_G	0	0	8.21863	0	0	.	rs10282353	GLI3			0
chr7:42119154_A_G	0	0.0914258	9.37563	0	0	.	rs3801167	GLI3			0
chr7:42294879_C_G	0	0.0639862	8.87808	0	0	.	rs7798470	.			0
chr9:121840391_G_A	0	0	2.10944	0	0	.	rs737640	.			0
chr9:16596140_T_C	0	0.196231	1.24056	0	0	.	rs4112791	BNC2			0
chr9:16658807_C_T	0	0	5.33647	0	0	.	rs7043361	BNC2			0
chr9:16658828_C_A	0	0.0968532	4.79531	0	0	.	rs10962523	BNC2			0
chr9:16658915_A_G	0	0	1.48958	0	0	.	rs10810584	BNC2			0
chr9:16662535_G_A	0	0.189212	2.93352	0	0	.	rs2017193	BNC2			0
chr9:16665850_C_A	0	0	0.948612	0	0	.	rs13301628	BNC2			0
chr9:16682407_C_A	0	0.186292	0.239655	0	0	.	rs67885746	BNC2			0
chr9:16784682_C_G	0	0.0501247	4.96736	0	0	.	rs10733321	BNC2			0
chr9:16804082_A_G	0	0	3.61939	0	0	.	rs7861010	BNC2			0
chr9:16822799_T_C	0	0.0523787	1.04176	0	0	.	rs4568695	BNC2			0
chr9:16822855_G_A	0	0.00597414	4.87564	0	0	.	rs10962623	BNC2			0
chr9:31397582_A_G	0	0.0881479	0.174589	0	0	.	rs7870771	.			0
chrX:152039297_A_G	0	0	0.308812	0	0	.	rs5925237	NSDHL			0
chrX:153559443_G_T	0	0.0878557	4.27159	0	0	.	rs5945412	TKTL1			0
chrX:153577719_G_A	0	0.114945	6.73126	0	0	.	rs7063300;93775	FLNA			0
chrX:153579448_A_G	0	0.0208386	1.96756	0	0	.	rs2070822	FLNA			0
chrX:153591476_T_G	0	0.0332879	4.27159	0	0	.	rs5945185	FLNA			0
chrX:23281783_A_G	0	0	0.0638094	0	0	.	rs12559271	PTCHD1-AS			0
chrX:66017619_T_A	0	0.0330955	3.75039	0	0	.	rs3905710	.			0
chrX:66111630_T_C	0	0.108646	5.20096	0	0	.	rs145017238	.			0
chrX:66238317_C_T	0	0	2.23584	0	0	.	rs471205	.			0
chrX:66828653_A_G	0	0.0119111	4.04795	0	-0.00949807	.	rs5965429	AR			0
