# Supplementary material for: Optimizing the genetic prediction of the eye and hair color for North Eurasian populations
Source: BMC Genomics. 2020 Sep 10;21(Suppl 7):527. doi: 10.1186/s12864-020-06923-1 (PMC7488246; doi:10.1186/s12864-020-06923-1)
Supplement: Supplementary file 4 — Additional file 4 Table S4. Sample sizes of different phenotypic classes in the regional datasets. [file 12864_2020_6923_MOESM4_ESM.xlsx]

## Sheet: TableS4
Table S4 Sample sizes of different phenotypic classes in the regional datasets.
Region	HairColor				EyeColor
	red	blond	brown	black	blue	intermediate	brown
European Russia	18	27	32	17	60	2	32
West Siberia	0	6	10	28	17	1	26
North Asia	0	2	8	86	1	1	94
Caucasus	0	5	20	25	15	2	38
