# Supplementary material for: Optimizing the genetic prediction of the eye and hair color for North Eurasian populations
Source: BMC Genomics. 2020 Sep 10;21(Suppl 7):527. doi: 10.1186/s12864-020-06923-1 (PMC7488246; doi:10.1186/s12864-020-06923-1)
Supplement: Supplementary file 5 — Additional file 5 Table S5. Best SNPs lists for regional datasets for eye color prediction. [file 12864_2020_6923_MOESM5_ESM.xlsx]

## Sheet: TableS5
Table S5 Best SNPs lists for regional datasets for eye color prediction
SNP_ID	Region	Score	mutual_info_regression	f_regression	model_lasso_alpha0.5	model_lasso_alpha0.7	HIrisPlex-S	dbSNP RSID	GENE	Nearest gene (left)	Nearest gene (right)
chrX:148567451_C_T	Caucasus	2	0.159566	12.0144	-0.162832	-0.0635819	.	rs530501;rs563855579	IDS
chr9:12702890_C_A	Caucasus	2	0.502621	0.175319	0	0	.	rs2224863	TYRP1
chr4:155291087_C_T	Caucasus	2	0.334788	19.1951	0.105012	0	.	rs4696208	DCHS2
chr4:155287535_T_C	Caucasus	2	0.508054	13.9038	0	0	.	rs10017772	DCHS2
chr3:54715284_C_T	Caucasus	2	0.444863	1.00582	0	0	.	rs72870690	CACNA2D3
chr3:189561323_A_G	Caucasus	2	0.181067	21.7619	0	0	.	rs73889852	TP63
chr2:43643005_C_T	Caucasus	2	0.426433	1.53858	0	0	.	rs35234516	THADA
chr15:28392261_G_A	Caucasus	2	0.386004	24.4665	0	0	.	rs12898729	HERC2
chr15:28365618_A_G	Caucasus	2	0.340982	23.5318	0	0	rs12913832	rs12913832;4745	HERC2
chr15:28356859_C_T	Caucasus	2	0.283446	23.5318	-0.0713411	0	rs1129038	rs1129038	HERC2
chr10:87670832_T_C	Caucasus	2	0.258834	20.6948	0.277125	0.0851345	.	rs2882832	GRID1
chr1:19080055_C_T	Caucasus	2	0.45917	0.616913	0	0	.	rs479064	PAX7
chrX:148605752_T_C	Caucasus	1	0.256818	12.9309	0.050114	0.0127415	.	rs1999125	LINC00893
chr5:74000084_C_T	Caucasus	1	0.263791	15.2617	0.0764905	0	.	rs820831	HEXB
chr4:155294563_T_C	Caucasus	1	0.374574	19.1951	0	0	.	rs11099951	DCHS2
chr3:189559757_G_A	Caucasus	1	0.128969	18.8136	0.0506889	0	.	rs2138244	TP63
chr16:88819712_C_G	Caucasus	1	0.396574	0.968649	0	0	.	rs12924416	PIEZO1
chr5:150660769_A_G	West Siberia	2	0.506974	2.30024	0	0	.	rs1368393	SLC36A3
chr15:28579547_G_A	West Siberia	2	0.454019	22.9777	0	0	.	rs62009212	HERC2P1
chr15:28495956_A_G	West Siberia	2	0.451521	30.4453	0	0	.	rs12912427	HERC2
chr15:28410491_C_T	West Siberia	2	0.449318	33.3934	0	0	.	rs12916300	HERC2
chr15:28365618_A_G	West Siberia	2	0.439373	33.3934	0	0	rs12913832	rs12913832;4745	HERC2
chr15:28356859_C_T	West Siberia	2	0.434489	33.3934	-0.479735	-0.176079	rs1129038	rs1129038	HERC2
chr15:28296425_T_C	West Siberia	2	0.214397	24.309	0	0	.	rs6497254	OCA2
chr6:382559_G_A	West Siberia	1	0.244618	15.0291	-0.0394495	0	.	rs7773324	intergene spacer	DUSP22 (31 kbp)	IRF4 (9 kbp)
chr5:33969628_T_C	West Siberia	1	0.338188	16.2604	-0.0887866	0	.	rs35414	SLC45A2
chr4:154829611_C_T	West Siberia	1	0.434663		0	0	.	rs2045322	intergene spacer	SFRP2 (119 kbp)	DCHS2 (326 kbp)
chr2:223105717_T_A	West Siberia	1	0.235638	15.3051	-0.0666233	0	.	rs4674638	PAX3
chr20:33986549_C_T	European Russia	2	0.341198	0.152871	0	0	.	rs1886692	UQCC1
chr2:43599252_G_A	European Russia	2	0.316071	2.79236	0	0	.	rs11124931	THADA
chr15:28495956_A_G	European Russia	2	0.29714	74.4177	-0.42004	0	.	rs12912427	HERC2
chr15:28410491_C_T	European Russia	2	0.2062	60.4447	0	0	.	rs12916300	HERC2
chr15:28392261_G_A	European Russia	2	0.238279	51.4038	0	0	.	rs12898729	HERC2
chr15:28365618_A_G	European Russia	2	0.291478	66.0846	0	0	rs12913832	rs12913832;4745	HERC2
chr15:28356859_C_T	European Russia	2	0.267296	66.0846	0	0	rs1129038	rs1129038	HERC2
chr15:28120508_T_C	European Russia	2	0.313505	16.0338	0	0	.	rs72710562	OCA2
chrX:66828653_A_G	European Russia	1	0.00140851	2.57238	0	0	.	rs5965429	AR
chrX:153598413_T_C	European Russia	1	0.0753062	6.37969	0	0	.	rs2239470	FLNA
chr9:16678265_C_T	European Russia	1	0	8.51904	0	0	.	rs957469006	BNC2
chr9:16659924_T_C	European Russia	1	0	8.74804	0	0	.	rs10962526	BNC2
chr8:24211993_ACTAT_A	European Russia	1	0.288223	2.08203	0	0	.	rs10584989;rs10610134;rs202135340	ADAM28
chr7:42112533_T_G	European Russia	1	0	4.03422	0	0	.	rs10282353	GLI3
chr4:87847613_T_G	European Russia	1	0.0527082	5.76972	0	0	.	rs10022539	LOC100506746
chr3:58130168_A_G	European Russia	1	0.0278496	9.52398	0	0	.	rs2362911	FLNB
chr3:54292052_T_A	European Russia	1	0.0454941	11.1922	0	0	.	rs7340744	CACNA2D3
chr20:39272620_A_G	European Russia	1	0.14243	17.8177	0	0	.	rs4812447	intergene spacer	LINC01370 (635 kbp)	MAFB (42 kbp)
chr16:89712889_C_T	European Russia	1	0.0485781	7.35049	0	0	.	rs460879	CHMP1A
chr15:28562998_T_C	European Russia	1	0.178565	27.3241	0	0	.	rs1614575	HERC2
chr14:71661673_T_C	European Russia	1	0.153377	18.0687	0	0	.	rs4902919	intergene spacer	PCNX1 (80 kbp)	SIPA1L1 (334 kbp)
chr14:71658253_G_T	European Russia	1	0.151507	11.915	0	0	.	rs1079823	intergene spacer	PCNX1 (77 kbp)	SIPA1L1 (338 kbp)
chr1:94560938_G_A	European Russia	1	0	5.1867	0	0	.	rs4147825	ABCA4
chr1:19044877_C_T	European Russia	1	0.233945	12.729	0	0	.	rs624761	PAX7
