# Supplementary material for: Optimizing the genetic prediction of the eye and hair color for North Eurasian populations
Source: BMC Genomics. 2020 Sep 10;21(Suppl 7):527. doi: 10.1186/s12864-020-06923-1 (PMC7488246; doi:10.1186/s12864-020-06923-1)
Supplement: Supplementary file 6 — Additional file 6 Table S6. Summary table of best SNPs lists for the North Eurasian pooled and regional datasets for eye color prediction. [file 12864_2020_6923_MOESM6_ESM.xlsx]

## Sheet: TableS6
Table S6 Summary table of best SNPs lists for the North Eurasian pooled and regional datasets for eye color prediction
SNP_ID	Caucasus Score	European Russia Score	West Siberia Score	Pooled sample Score	HIrisPlex-S	Count samples	Grand Total
chr15:28356859_C_T	2	2	2	3	rs1129038	4	9
chr15:28365618_A_G	2	2	2	3	rs12913832	4	9
chr15:28392261_G_A	2	2		3		3	7
chr15:28410491_C_T		2	2	3		3	7
chr15:28495956_A_G		2	2	3		3	7
chr15:28562998_T_C		1		2		2	3
chr20:39272620_A_G		1		2		2	3
chr4:87847613_T_G		1		1		2	2
chr1:119406130_C_T				2		1	2
chr1:3331899_A_G				2		1	2
chr15:28145024_T_C				2		1	2
chr15:28364059_A_G				2		1	2
chr15:28380518_T_A				2		1	2
chr15:28383565_T_C				2		1	2
chr15:28513364_T_C				2		1	2
chr15:28530182_C_T				2	rs1667394	1	2
chr15:28566122_A_G				2		1	2
chr19:7570978_T_C				2		1	2
chr3:189429301_G_T				2		1	2
chr6:45136347_G_A				2		1	2
chrX:66405249_C_T				2		1	2
chr1:19080055_C_T	2					1	2
chr10:87670832_T_C	2					1	2
chr15:28120508_T_C		2				1	2
chr15:28296425_T_C			2			1	2
chr15:28579547_G_A			2			1	2
chr15:28120508_T_C		2				1	2
chr2:43643005_C_T	2					1	2
chr20:33986549_C_T		2				1	2
chr3:189561323_A_G	2					1	2
chr3:54715284_C_T	2					1	2
chr4:155287535_T_C	2					1	2
chr4:155291087_C_T	2					1	2
chr5:150660769_A_G			2			1	2
chr9:12702890_C_A	2					1	2
chrX:148567451_C_T	2					1	2
chr10:87576467_C_T				1		1	1
chr14:92909309_T_C				1		1	1
chr15:28419048_T_G				1		1	1
chr17:9107969_G_A				1		1	1
chr19:7578733_A_T				1		1	1
chr3:189552236_T_C				1		1	1
chr3:33035542_T_C				1		1	1
chr3:33111182_T_G				1		1	1
chr3:54251172_G_A				1		1	1
chr3:54636061_G_A				1		1	1
chr4:87851083_C_T				1		1	1
chr5:60947483_A_G				1		1	1
chr5:73959526_A_G				1		1	1
chr6:45419110_C_G				1		1	1
chr7:42032565_C_T				1		1	1
chr1:19044877_C_T		1				1	1
chr1:94560938_G_A		1				1	1
chr14:71658253_G_T		1				1	1
chr14:71661673_T_C		1				1	1
chr16:88819712_C_G	1					1	1
chr16:89712889_C_T		1				1	1
chr2:223105717_T_A			1			1	1
chr3:189559757_G_A	1					1	1
chr3:54292052_T_A		1				1	1
chr3:58130168_A_G		1				1	1
chr4:154829611_C_T			1			1	1
chr4:155294563_T_C	1					1	1
chr5:33969628_T_C			1			1	1
chr5:74000084_C_T	1					1	1
chr6:382559_G_A			1			1	1
chr7:42112533_T_G		1				1	1
chr8:24211993_ACTAT_A		1				1	1
chr9:16659924_T_C		1				1	1
chr9:16678265_C_T		1				1	1
chrX:148605752_T_C	1					1	1
chrX:153598413_T_C		1				1	1
chrX:66828653_A_G		1				1	1
