# Supplementary material for: Optimizing the genetic prediction of the eye and hair color for North Eurasian populations
Source: BMC Genomics. 2020 Sep 10;21(Suppl 7):527. doi: 10.1186/s12864-020-06923-1 (PMC7488246; doi:10.1186/s12864-020-06923-1)
Supplement: Supplementary file 7 — Additional file 7 Table S7. Frequencies of the five new eye color predictive SNPs in North Eurasian populations. [file 12864_2020_6923_MOESM7_ESM.xlsx]

## Sheet: TableS7
Table S7 Frequencies of the five new eye color predictive SNPs in North Eurasian populations
SNP_ID	Caucasus	Europe	North Asia	West Siberia
chr15:28392261_G_A	0.247892	0.625289	0.343119	0.384667
chr15:28410491_C_T	0.247892	0.632733	0.350069	0.41245
chr15:28495956_A_G	0.235069	0.618089	0.341133	0.41245
chr15:28562998_T_C	0.378425	0.258556	0.35195	0.3992
chr20:39272620_A_G	0.482731	0.441056	0.495879	0.351
