# Supplementary material for: Optimizing the genetic prediction of the eye and hair color for North Eurasian populations
Source: BMC Genomics. 2020 Sep 10;21(Suppl 7):527. doi: 10.1186/s12864-020-06923-1 (PMC7488246; doi:10.1186/s12864-020-06923-1)
Supplement: Supplementary file 8 — Additional file 8 Table S8. Top SNPs list for North Eurasian pooled dataset for hair color prediction. [file 12864_2020_6923_MOESM8_ESM.xlsx]

## Sheet: TableS8
Table S8 Top SNPs list for North Eurasian pooled dataset for hair color prediction
SNP_ID	Score	mutual_info_regression	f_regression	model_lasso_alpha0.5	model_lasso_alpha0.2	HIrisPlex-S	dbSNP RSID	GENE	Nearest gene (left)	Nearest gene (right)	Best SNPs list
chr15:28410491_C_T	3	0.26739	140.363	-0.0674961	-0.122265	.	rs12916300	HERC2			1
chr5:33951693_C_G	3	0.15411	139.851	-0.107655	-0.288063	rs16891982	rs16891982;197829	SLC45A2			1
chr15:28365618_A_G	3	0.229545	137.538	0	0	rs12913832	rs12913832;4745	HERC2			1
chr15:28356859_C_T	3	0.178027	137.538	0	0	rs1129038	rs1129038	HERC2			1
chr15:28392261_G_A	3	0.275929	136.039	0	-0.208534	.	rs12898729	HERC2			1
chr5:33951116_G_T	3	0.261068	114.379	0	0	.	rs35397	SLC45A2			1
chr5:33956141_CA_C	3	0.26456	113.225	0	0	.	rs36078403	SLC45A2			1
chr5:33946571_A_G	3	0.251993	113.225	0	0	.	rs35407	SLC45A2			1
chr2:109513601_A_G	3	0.1362	93.7579	0	0.0800798	.	rs3827760;5858	EDAR			1
chr16:90024970_C_G	3	0.169902	88.3707	0	-0.0614221	.	rs74800773	DEF8			1
chr16:90050261_C_T	3	0.189905	76.5478	0	0.122903	.	rs4238832	AFG3L1P			1
chr15:28495956_A_G	2	0.200162	127.795	0	0	.	rs12912427	HERC2			1
chr5:33952812_T_C	2	0.224989	118.846	0	0	.	rs173662	SLC45A2			1
chr5:33958959_C_A	2	0.244527	113.225	0	0	rs28777	rs28777	SLC45A2			1
chr5:33964210_T_G	2	0.231282	101.864	0	0	.	rs183671	SLC45A2			1
chr15:28298057_T_C	2	0.238787	79.5646	0	0	.	rs895829	OCA2			1
chr16:89726593_G_C	2	0.228665	77.5639	0	0	.	rs71396951	CHMP1A			1
chr15:48426484_A_G	1	0.176277	94.7075	0	0.00375585	rs1426654	rs1426654;263273	SLC24A5			1
chr16:89846677_G_C	1	0.147429	81.4944	0	0	.	rs75570604	FANCA			1
chr2:109706076_A_G	1	0.10571	54.3124	0	0	.	rs4676237	intergene spacer	EDAR (101 kbp)	SH3RF3-AS1 (138 kbp)	1
chr3:50333627_T_C	1	0.120873	48.7072	0	0	.	rs3774753	IFRD2			1
chr16:89636788_G_A	1	0.0339594	33.996	0	-0.00256633	.	rs60724534	RPL13			1
chr16:90070043_T_C	1	0.0925428	31.4064	0	0	.	rs76955452	DBNDD1			1
chr17:9105723_C_T	1	0.0485653	27.0621	0	0	.	rs7212084	NTN1			1
chrX:23288742_C_G	1	0.0699295	20.4581	0	0	.	rs5925746	PTCHD1-AS			1
chr9:16407449_A_C	1	0.00339554	10.668	0	0	.	rs1349552857	BNC2			1
chr15:80495633_T_A	1	0.0825087	8.47963	0	0	.	rs12915889	LINC01314			1
chr10:105964999_G_A	1	0	4.48675	0	0	.	rs376724316	CFAP43			1
chr11:68870149_A_G	1	0	3.78834	0	0	.	rs11228497	intergene spacer	TPCN2 (12 kbp)	LOC338694 (45 kbp)	1
chr5:78283656_C_T	1	0.0152101	2.99191	0	0	.	rs500390	ARSB			1
chrX:66116127_T_C	1	0	1.49321	0	0	.	rs145562234	intergene spacer	RNU6-394P (220 kbp)	LOC100129144 (477 kbp)	1
chr7:27141657_C_G	1	0.0209866	0.657587	0	0	.	rs2428431	HOTAIRM1			1
chr10:87544413_C_T	1	0.00920242	0.00630553	0	0	.	rs3011694	GRID1			1
chr5:33952106_C_T	0	0.195441	113.225	0	0	.	rs185146	SLC45A2			0
chr5:33948589_T_C	0	0.187971	113.225	0	0	.	rs35395	SLC45A2			0
chr5:33954880_G_A	0	0.182418	113.225	0	0	.	rs35389	SLC45A2			0
chr5:33955326_C_A	0	0.226677	92.4181	0	0	.	rs35390	SLC45A2			0
chr6:74336273_C_T	0	0.22586	9.35534	0	0	.	rs12210825	SLC17A5			0
chr5:33952378_G_C	0	0.124751	92.4181	0	0	.	rs250417	SLC45A2			0
chr5:33955673_T_C	0	0.11762	92.4181	0	0	.	rs35391	SLC45A2			0
chr15:28282741_G_T	0	0.188142	91.4731	0	0	.	rs1448485	OCA2			0
chr15:28292178_T_C	0	0.217125	89.4379	0	0	.	rs12442147	OCA2			0
chr15:28290882_G_C	0	0.161235	89.4379	0	0	.	rs58182392	OCA2			0
chr16:89726550_G_A	0	0.189931	89.3953	0	0	.	rs71396950	CHMP1A			0
chr16:89716493_G_A	0	0.128776	89.3953	0	0	.	rs35749174	CHMP1A			0
chr16:89986117_C_T	0	0.156987	88.0098	0	0	rs1805007	rs1805007;14312	MC1R			0
chr16:89791126_C_T	0	0.186338	87.3352	0	0	.	rs12924124	VPS9D1			0
chr16:89791279_C_T	0	0.127844	87.3352	0	0	.	rs35026726	VPS9D1			0
chr16:89714844_G_A	0	0.115253	87.0146	0	0	.	rs71396949	CHMP1A			0
chr16:90067136_G_C	0	0.208619	84.7028	0	0	.	rs78800020	AFG3L1P			0
chr16:90062520_G_C	0	0.119838	84.7028	0	0	.	rs73283859	AFG3L1P			0
chr15:48394586_T_G	0	0.223836	84.1498	0	0	.	rs57108441	.			0
chr16:89796017_G_A	0	0.201361	81.4944	0	0	.	rs34659644	ZNF276			0
chr16:90110798_C_T	0	0.208429	79.1153	0	0	.	rs74583214	GAS8			0
chr16:90083239_A_G	0	0.201683	78.677	0	0	.	rs77603042	GAS8			0
chr16:90056958_G_A	0	0.218088	68.4262	0	0	.	rs7189230	AFG3L1P			0
chr15:28374012_T_C	0	0.210688	66.9584	0	0	.	rs3935591	HERC2			0
chr2:109669494_T_C	0	0.155764	65.5022	0	0	.	rs6737482	.			0
chr15:28427986_T_A	0	0.211143	64.627	0	0	.	rs7170852	HERC2			0
chr15:28537701_C_T	0	0.222034	64.1031	0	0	.	rs1667390	HERC2			0
chr16:90095277_T_A	0	0.16862	61.3607	0	0	.	rs7191175	GAS8-AS1			0
chr5:33969628_T_C	0	0.0902085	59.0814	0	0	.	rs35414	SLC45A2			0
chr16:89780672_G_A	0	0.203439	54.3774	0	0	.	rs34133162	VPS9D1			0
chr16:90107716_C_T	0	0.108136	53.2738	0	0	.	rs55799444	URAHP			0
chr16:90081660_A_G	0	0.212574	49.2199	0	0	.	rs9936215	GAS8			0
chr2:109674863_G_A	0	0.118785	48.3409	0	0	.	rs436304	.			0
chr3:138981057_A_G	0	0.104208	46.2781	0	0	.	rs1602632	.			0
chr16:89744809_G_C	0	0.209778	42.6682	0	0	.	rs12922197	.			0
chr16:89918912_A_C	0	0.111968	42.0503	0	0	.	rs181079866	SPIRE2			0
chr5:33940419_G_A	0	0.0720505	40.0504	0	0	.	rs10461708	RXFP3			0
chr6:142626699_T_C	0	0.0563867	34.041	0	0	.	rs9376683	ADGRG6			0
chr12:83413311_C_G	0	0	33.6031	0	0	.	rs1796177	TMTC2			0
chr10:89459077_C_A	0	0.0942256	33.2162	0	0	.	rs4933455	PAPSS2			0
chr3:139090389_T_A	0	0.0474787	32.4105	0	0	.	rs7375091	COPB2			0
chr3:138645013_A_G	0	0.0373251	32.1457	0	0	.	rs9846784	.			0
chr3:4495178_A_G	0	0	31.1149	0	0	.	rs793397	SUMF1			0
chr13:95119269_G_T	0	0.0150127	29.0785	0	0	.	rs1028805	DCT			0
chrX:23288727_C_G	0	0.0461588	28.8236	0	0	.	rs1859391	PTCHD1-AS			0
chr1:119191631_A_G	0	0.0718344	27.6389	0	0	.	rs1701987	.			0
chr2:173164181_C_T	0	0.0643516	26.1737	0	0	.	rs55893326	.			0
chr13:95111798_T_C	0	0.0398574	25.8656	0	0	.	rs61964063	DCT			0
chr2:109067975_C_T	0	0.100471	25.7469	0	0	.	rs2683798	GCC2			0
chr2:109066799_G_T	0	0.0634254	25.7469	0	0	.	rs1474220	GCC2			0
chr4:154727568_G_A	0	0.138261	24.3689	0	0	.	rs62325147	.			0
chr16:89653816_G_A	0	0.0364314	23.9923	0	0	.	rs74213330	CPNE7			0
chr3:138648310_C_G	0	0.0261966	23.8668	0	0	.	rs36033442	.			0
chr21:31142106_T_C	0	0	23.4457	0	0	.	rs449803	GRIK1			0
chr5:33990623_C_T	0	0.086751	23.0434	0	0	.	rs250414	AMACR			0
chr16:89795305_A_G	0	0.107103	23.0007	0	0	.	rs74606487	ZNF276			0
chr17:70105651_A_G	0	0.0721539	22.803	0	0	.	rs9916815	SOX9-AS1			0
chr3:4476449_G_C	0	0.0997023	22.6029	0	0	.	rs4685750	SUMF1			0
chr2:108932436_G_A	0	0.0546048	22.3377	0	0	.	rs1989096	.			0
chr3:4490513_G_A	0	0.01363	22.1048	0	0	.	rs711635	SUMF1			0
chr2:109067261_T_C	0	0	21.8679	0	0	.	rs2683799	GCC2			0
chr1:19080878_T_C	0	0.0522184	21.0229	0	0	.	rs12405928	.			0
chr9:12678624_C_A	0	0.0208976	21.0172	0	0	.	rs7848943	.			0
chr16:89784398_C_G	0	0.207793	19.4202	0	0	.	rs4785707	ZNF276			0
chr14:92848001_G_A	0	0.0219387	19.0014	0	0	.	rs4444267	SLC24A4			0
chr3:189528778_T_C	0	0	18.738	0	0	.	rs4687093	TP63			0
chr7:42228244_C_T	0	0.0476863	18.7097	0	0	.	rs6970699	GLI3			0
chrX:148571619_A_G	0	0.00562919	18.3975	0	0	.	rs145558232	IDS			0
chr15:72656241_A_G	0	0.0251133	18.1289	0	0	.	rs11633028	HEXA			0
chr20:44526783_G_A	0	0.0630869	17.7818	0	0	.	rs7270170	PLTP			0
chr10:89463284_T_C	0	0.0520054	17.7036	0	0	.	rs6586097	PAPSS2			0
chr10:89464991_A_G	0	0.00397021	17.7036	0	0	.	rs4933458	PAPSS2			0
chr10:87971273_G_C	0	0.0356003	17.696	0	0	.	rs11201944	GRID1			0
chr2:109666517_C_T	0	0.0589815	17.3882	0	0	.	rs55636728	.			0
chr14:92979226_C_A	0	0.200094	17.3863	0	0	.	rs66471452	RIN3			0
chr7:42095053_G_A	0	0.0593551	17.3048	0	0	.	rs699494	GLI3			0
chr14:92844370_G_A	0	0.00667915	17.1368	0	0	.	rs4904886	SLC24A4			0
chrX:66111630_T_C	0	0.039125	17.0585	0	0	.	rs145017238	.			0
chr1:3340667_A_G	0	0.198252	16.5358	0	0	.	rs2483234	PRDM16			0
chr1:94480439_T_C	0	0.0549165	15.7044	0	0	.	rs2275034	ABCA4			0
chrX:66343729_C_T	0	0.0780743	14.9505	0	0	.	rs150670193	.			0
chr1:94439971_A_G	0	0.0376556	14.6768	0	0	.	rs11165046	.			0
chr9:12707861_A_G	0	0.0208277	14.5017	0	0	.	rs10809828	TYRP1			0
chr9:12722357_A_G	0	0.0460516	14.4192	0	0	.	rs7871257	LURAP1L-AS1			0
chr2:109676614_C_T	0	0.0754779	13.9528	0	0	.	rs11683273	.			0
chr3:54246838_G_A	0	0	13.7462	0	0	.	rs11714538	CACNA2D3			0
chr16:88870034_C_G	0	0.0364479	13.4818	0	0	.	rs4356464	CDT1			0
chr9:16845726_A_G	0	0.00549767	13.354	0	0	.	rs10810645	BNC2			0
chr16:4102450_A_G	0	0.0171808	13.3481	0	0	.	rs72762796	ADCY9			0
chr1:3062361_A_G	0	0	13.2877	0	0	.	rs2817185	PRDM16			0
chr4:154722819_T_C	0	0.208595	13.0175	0	0	.	rs10023059	.			0
chr3:189474041_G_A	0	0.0321461	12.9417	0	0	.	rs4532112	TP63			0
chr10:8140557_A_C	0	0.0350496	12.8224	0	0	.	rs1195422910	.			0
chr3:189393165_A_C	0	0	12.6581	0	0	.	rs35913385	TP63			0
chr6:105841041_T_C	0	0.0607553	12.5012	0	0	.	rs7741545	PREP			0
chr1:94449318_G_T	0	0.0440186	12.4107	0	0	.	rs28534448	.			0
chr3:33029986_T_C	0	0.04323	12.3876	0	0	.	rs6793913	.			0
chr10:42917476_A_C	0	0	11.5407	0	0	.	rs2489715	CCNYL2			0
chr3:89203436_A_T	0	0	11.0951	0	0	.	rs1362061774	EPHA3			0
chr15:28231279_G_C	0	0.0465036	11.0489	0	0	.	rs4778221	OCA2			0
chr4:54441604_C_A	0	0	10.6214	0	0	.	rs12650358	LNX1			0
chr16:4070433_C_T	0	0.119985	10.5407	0	0	.	rs730242	ADCY9			0
chr15:28230184_T_C	0	0.0445132	10.2696	0	0	.	rs1800410	OCA2			0
chr3:89326991_C_A	0	0.0484437	10.1195	0	0	.	rs872976	EPHA3			0
chr3:4431225_G_T	0	0.0436584	9.89698	0	0	.	rs12489356	SUMF1			0
chr17:9099290_T_C	0	0	9.80616	0	0	.	rs8069330	NTN1			0
chr10:87751263_A_T	0	0	9.55325	0	0	.	rs56222040	GRID1			0
chr9:16398634_C_A	0	0	9.2895	0	0	.	rs72714995	.			0
chr3:189533192_A_G	0	0.0555311	9.17655	0	0	.	rs9817608	TP63			0
chr5:33985861_CATT_C	0	0.0796082	9.12748	0	0	.	rs59732049;rs67752819	SLC45A2			0
chr15:47718652_A_G	0	0.0515026	9.02162	0	0	.	rs10467913	SEMA6D			0
chr12:102223807_G_A	0	0.0168732	8.7753	0	0	.	rs114214565	GNPTAB			0
chr10:87991690_C_T	0	0	8.71748	0	0	.	rs2814329	GRID1			0
chr12:83434458_C_T	0	0	8.66406	0	0	.	rs56156500	TMTC2			0
chr6:374546_A_G	0	0	8.43007	0	0	.	rs4959779	.			0
chr10:87755690_T_C	0	0	8.35969	0	0	.	rs55775836	GRID1			0
chr17:9124878_G_T	0	0	8.33636	0	0	.	rs1009675	NTN1			0
chr17:9099074_C_G	0	0	8.25484	0	0	.	rs7207143	NTN1			0
chr10:88030441_C_T	0	0.00955692	8.05385	0	0	.	rs10887571	GRID1			0
chr6:1704975_C_T	0	0.00796482	7.99757	0	0	.	rs11242717	GMDS			0
chr17:8959806_A_T	0	0.0315061	7.96742	0	0	.	rs12937286	NTN1			0
chr3:138984246_T_C	0	0.144794	7.94471	0	0	.	rs1948400	.			0
chr16:90048972_T_C	0	0.0682673	7.8068	0	0	.	rs4597326	AFG3L1P			0
chr5:78072760_A_G	0	0	7.79139	0	0	.	rs7732938	ARSB			0
chr16:88718275_C_G	0	0	7.6252	0	0	.	rs16966671	CYBA			0
chr3:189468542_G_A	0	0	7.59947	0	0	.	rs9819938	TP63			0
chr10:122237665_T_C	0	0.0194473	7.56555	0	0	.	rs2182515	PLPP4			0
chr20:2261387_G_T	0	0.0441961	7.51501	0	0	.	rs8116927	.			0
chr4:102276682_T_C	0	0	7.51433	0	0	.	rs6845263	.			0
chr1:2971521_T_C	0	0.0671424	7.50008	0	0	.	rs2981857	LINC00982			0
chr16:1382352_T_G	0	0.0423267	7.31085	0	0	.	rs72779206	BAIAP3			0
chr2:43840813_C_G	0	0	7.26445	0	0	.	rs67193054	.			0
chr1:3320799_C_T	0	0.0369248	7.24911	0	0	.	rs12024847	PRDM16			0
chr3:54660276_G_A	0	0	6.9763	0	0	.	rs595993	CACNA2D3			0
chr4:121624937_T_C	0	0.0113481	6.85874	0	0	.	rs62323058	PRDM5			0
chr4:151452516_T_C	0	0	6.63987	0	0	.	rs13118531	LRBA			0
chr1:2970464_T_C	0	0.0253199	6.55079	0	0	.	rs717795	.			0
chr4:54409561_C_A	0	0	6.49549	0	0	.	rs12331079	LNX1			0
chr3:59368431_C_T	0	0.0187173	6.48119	0	0	.	rs2034131	.			0
chr5:171268873_C_T	0	0.0195465	6.3875	0	0	.	rs10079416	.			0
chr1:3149408_A_G	0	0.010079	6.38592	0	0	.	rs2817159	PRDM16			0
chr20:2310183_T_C	0	0.0286442	6.36985	0	0	.	rs214819	TGM3			0
chr17:9010745_C_G	0	0	6.24048	0	0	.	rs9915260	NTN1			0
chr1:152073120_A_G	0	0.0658468	6.195	0	0	.	rs11204925	.			0
chr12:28277558_A_T	0	0	5.72345	0	0	.	rs7971974	.			0
chr3:57991811_G_A	0	0.0636219	5.69611	0	0	.	rs6798382	FLNB			0
chr3:58006600_G_A	0	0	5.69611	0	0	.	rs839241	FLNB			0
chr5:171335694_T_C	0	0	5.62315	0	0	.	rs4868131	FBXW11			0
chr10:89447716_C_A	0	0	5.62161	0	0	.	rs6586095	PAPSS2			0
chr1:3289607_T_C	0	0	5.57436	0	0	.	rs6688949	PRDM16			0
chr20:49689349_T_C	0	0.0441884	5.44569	0	0	.	rs2870031	.			0
chr1:17613809_A_G	0	0	5.40648	0	0	.	rs12568771	PADI3			0
chr6:1705114_A_G	0	0.0530558	5.36931	0	0	.	rs9378307	GMDS			0
chr16:88820135_C_A	0	0	5.25928	0	0	.	rs12599033	PIEZO1			0
chr5:171237817_T_C	0	0.0544192	5.21275	0	0	.	rs892004	.			0
chr3:54262746_G_A	0	0.066897	5.07857	0	0	.	rs9880354	CACNA2D3			0
chr16:4059439_T_C	0	0.0605406	5.07458	0	0	.	rs2238448	ADCY9			0
chr11:79168231_C_T	0	0.00019845	5.02312	0	0	.	rs869317	.			0
chr15:62125859_C_T	0	0.0267309	5.01896	0	0	.	rs8026735	.			0
chr6:106040227_T_C	0	0	5.00716	0	0	.	rs17804660	.			0
chr6:1705248_C_A	0	0	4.96352	0	0	.	rs11242718	GMDS			0
chr12:85657198_C_G	0	0.00934848	4.94187	0	0	.	rs34038703	.			0
chr9:16395681_C_T	0	0	4.8953	0	0	.	rs4073764	.			0
chr17:9072013_A_C	0	0.0161153	4.74392	0	0	.	rs4791340	LOC101928266			0
chr12:83536746_C_G	0	0	4.72834	0	0	.	rs11115615	.			0
chrX:148605888_G_A	0	0.0457214	4.72118	0	0	.	rs1999126	LINC00893			0
chr5:78233077_G_A	0	0	4.65791	0	0	.	rs62377862	ARSB			0
chr6:44790915_G_A	0	0	4.64481	0	0	.	rs35214627	SUPT3H			0
chr12:83542946_T_C	0	0	4.54255	0	0	.	rs4882436	.			0
chr5:72546602_G_T	0	0	4.43865	0	0	.	rs4317301	.			0
chrX:23285364_A_T	0	0.00364693	4.34645	0	0	.	rs2363250	PTCHD1-AS			0
chr10:20565066_C_T	0	0	4.24684	0	0	.	rs7098753	PLXDC2			0
chr7:113872935_T_G	0	0	3.83586	0	0	.	rs1668331	FOXP2			0
chr1:94516474_C_T	0	0.0354569	3.81005	0	0	.	rs4147836	ABCA4			0
chr17:8941575_T_G	0	0	3.71718	0	0	.	rs57669224	NTN1			0
chr5:73964517_A_T	0	0.0703737	3.62869	0	0	.	rs820849	HEXB			0
chr15:27983838_G_A	0	0.0458332	3.56421	0	0	.	rs78595580	.			0
chr14:92886489_C_T	0	0.0745529	3.4216	0	0	.	rs4904905	SLC24A4			0
chr7:4072223_G_A	0	0.0436628	3.29808	0	0	.	rs2342494	SDK1			0
chr14:92868873_G_A	0	0.056593	3.29682	0	0	.	rs10162587	SLC24A4			0
chr14:92868004_G_A	0	0.0231369	3.29682	0	0	.	rs72695142	SLC24A4			0
chr17:70110419_G_A	0	0	3.20757	0	0	.	rs2216169	SOX9-AS1			0
chr12:100793804_C_G	0	0	3.18286	0	0	.	rs7959071	SLC17A8			0
chr3:54636558_G_A	0	0.00219597	3.06979	0	0	.	rs1040716283	CACNA2D3			0
chr20:8770318_A_G	0	0	3.06417	0	0	.	rs4816086	PLCB1			0
chr6:44812515_T_G	0	0.00488519	2.98815	0	0	.	rs9369515	SUPT3H			0
chr16:4025385_T_G	0	0.0364799	2.94772	0	0	.	rs2238436	ADCY9			0
chr3:54315445_C_T	0	0	2.87035	0	0	.	rs55725671	CACNA2D3			0
chr4:155047033_C_T	0	0.021665	2.77037	0	0	.	rs4484280	.			0
chr15:28057594_G_C	0	0	2.62195	0	0	.	rs1874840	OCA2			0
chr10:20565765_T_G	0	0.0374916	2.55059	0	0	.	rs12355139	PLXDC2			0
chr17:54768382_A_C	0	0	2.52695	0	0	.	rs12452109	.			0
chr2:85543720_A_G	0	0.00208629	2.40768	0	0	.	rs111840855	TGOLN2			0
chr20:44538427_T_C	0	0.0406853	2.39913	0	0	.	rs378114	PLTP			0
chr10:118885523_G_A	0	0	2.34408	0	0	.	rs11197904	VAX1			0
chr3:33034598_G_A	0	0.0492192	2.27959	0	0	.	rs4075736	GLB1			0
chr18:49190414_C_T	0	0.00380377	2.14093	0	0	.	rs9964917	.			0
chr4:54417674_A_G	0	0	2.12929	0	0	.	rs2117600	LNX1			0
chr1:3325037_T_C	0	0	2.11984	0	0	.	rs2483225	PRDM16			0
chr3:89465849_A_T	0	0	2.10016	0	0	.	rs34096182	EPHA3			0
chr3:54348988_T_G	0	0	2.09793	0	0	.	rs11923283	CACNA2D3			0
chr15:28233905_T_C	0	0.102	2.07017	0	0	.	rs10775262	OCA2			0
chr17:9009595_A_G	0	0.0449112	2.06595	0	0	.	rs4791333	NTN1			0
chr16:88719877_C_G	0	0	1.97864	0	0	.	rs12926212	CYBA			0
chr1:234411596_A_G	0	0.0296149	1.92406	0	0	.	rs11584473	SLC35F3			0
chr10:87765654_C_T	0	0	1.89197	0	0	.	rs11201869	GRID1			0
chr15:27995705_T_C	0	0.0228645	1.851	0	0	.	rs4312267	OCA2			0
chr17:9132751_C_T	0	0.0490121	1.81993	0	0	.	rs3785994	NTN1			0
chr4:154753059_G_A	0	0.0433201	1.81652	0	0	.	rs921884	.			0
chr4:154750786_A_G	0	0	1.81652	0	0	.	rs1037656	.			0
chrX:152050879_G_T	0	0.0194016	1.66939	0	0	.	rs5970392	.			0
chr14:92938415_T_C	0	0.0260719	1.63891	0	0	.	rs11160071	SLC24A4			0
chr3:189432432_C_T	0	0.0373452	1.62921	0	0	.	rs11915751	TP63			0
chr3:54244662_C_T	0	0.0383907	1.58918	0	0	.	rs4928010	CACNA2D3			0
chr7:42095836_G_A	0	0	1.48121	0	0	.	rs2282920	GLI3			0
chr2:234740136_G_A	0	0.0248337	1.4642	0	0	.	rs879665	MROH2A			0
chr20:32875498_A_G	0	0.0201742	1.45061	0	0	.	rs1205352	AHCY			0
chr2:43587451_G_T	0	0.0263442	1.36651	0	0	.	rs3901678	THADA			0
chr10:87765758_C_T	0	0.034071	1.35936	0	0	.	rs10887545	GRID1			0
chr3:88978538_T_C	0	0.0192866	1.27717	0	0	.	rs7649188	.			0
chr3:189536660_A_G	0	0	1.25692	0	0	.	rs9881595	TP63			0
chr20:8765682_T_A	0	0	1.21142	0	0	.	rs17376808	PLCB1			0
chr10:8233615_A_C	0	0	1.19824	0	0	.	rs1779643	.			0
chr10:87738497_A_G	0	0.0282035	1.17014	0	0	.	rs6585991	GRID1			0
chr16:4093287_G_A	0	0.0342191	1.10952	0	0	.	rs34929116	ADCY9			0
chr9:16658807_C_T	0	0	1.02241	0	0	.	rs7043361	BNC2			0
chr10:87481980_A_G	0	0.0313623	0.999821	0	0	.	rs4418740	GRID1			0
chr1:3062845_C_T	0	0.0437398	0.966566	0	0	.	rs10909885	PRDM16			0
chr10:20565809_G_T	0	0.0137745	0.944296	0	0	.	rs2778959	PLXDC2			0
chr1:152077574_C_T	0	0.0465762	0.943969	0	0	.	rs3001974	TCHH			0
chr3:189620253_A_G	0	0	0.923608	0	0	.	rs13063162	.			0
chr10:97442233_A_G	0	0	0.886626	0	0	.	rs4917699	TCTN3			0
chr10:111637286_A_G	0	0	0.787086	0	0	.	rs550697	XPNPEP1			0
chr3:189603698_G_C	0	0	0.786912	0	0	.	rs1554132	TP63			0
chr3:99415358_C_A	0	0.0116668	0.747203	0	0	.	rs2458456	MIR548G			0
chr1:2996556_C_G	0	0	0.690643	0	0	.	rs1569420	PRDM16			0
chr13:95149866_C_G	0	0	0.678346	0	0	.	rs7320533	DCT			0
chr3:54907940_A_G	0	0	0.645301	0	0	.	rs1168710	CACNA2D3-AS1			0
chr10:87947138_C_T	0	0.0850435	0.601528	0	0	.	rs10788484	GRID1			0
chr10:8315034_C_T	0	0	0.595531	0	0	.	rs10737027	LINC00708			0
chr2:110398431_A_G	0	0.00866473	0.57443	0	0	.	rs28593153	.			0
chr4:151509839_T_C	0	0	0.558044	0	0	.	rs6835367	MAB21L2			0
chr3:99403877_G_A	0	0.102412	0.54113	0	0	.	rs639355	MIR548G			0
chr4:102278055_A_G	0	0	0.522251	0	0	.	rs2850330	.			0
chr4:154884204_A_G	0	0.00155728	0.506858	0	0	.	rs62332096	.			0
chr5:61035802_G_A	0	0.0778001	0.501077	0	0	.	rs4700434	LOC100506526			0
chr16:90069059_T_C	0	0.0117808	0.480316	0	0	.	rs9936896	DBNDD1			0
chr20:8764841_G_C	0	0.0179226	0.465971	0	0	.	rs4813871	PLCB1			0
chr5:171224403_A_G	0	0.0202481	0.461191	0	0	.	rs254963	.			0
chr3:69776724_G_A	0	0	0.450506	0	0	.	rs7641148	.			0
chr10:8187989_C_A	0	0	0.422015	0	0	.	rs2892530	.			0
chr4:155201101_C_T	0	0	0.358835	0	0	.	rs4365708	DCHS2			0
chr18:42310229_C_G	0	0.0495811	0.352962	0	0	.	rs9961360	SETBP1			0
chr1:3055747_G_C	0	0.012786	0.334829	0	0	.	rs78369601	PRDM16			0
chr14:92899424_A_G	0	0.0231114	0.314683	0	0	.	rs2402143	SLC24A4			0
chr7:113707787_T_C	0	0	0.287732	0	0	.	rs10500037	.			0
chr14:92875786_G_A	0	0	0.280899	0	0	.	rs11845652	SLC24A4			0
chr10:8152760_A_C	0	0.0248377	0.238478	0	0	.	rs11255525	.			0
chr7:114343602_T_C	0	0.0856389	0.233885	0	0	.	rs4730640	.			0
chr3:99390048_T_A	0	0.0522886	0.221763	0	0	.	rs1581124	MIR548G			0
chr3:99391933_G_T	0	0.000203182	0.221763	0	0	.	rs1711560	MIR548G			0
chr4:155322636_T_C	0	0.057103	0.207258	0	0	.	rs6811973	DCHS2			0
chr2:171546213_G_A	0	0.0266699	0.19776	0	0	.	rs6433232	.			0
chr15:28228553_C_T	0	0.00212079	0.183621	0	0	.	rs74653330;954	OCA2			0
chr3:54194276_G_A	0	0	0.145602	0	0	.	rs4928002	CACNA2D3			0
chr3:54192836_G_A	0	0	0.145602	0	0	.	rs4927999	CACNA2D3			0
chr10:87987730_C_T	0	0.0101662	0.14525	0	0	.	rs1870163	GRID1			0
chr5:171197597_C_T	0	0	0.142611	0	0	.	rs697036	.			0
chr7:114126432_C_G	0	0.0409167	0.132588	0	0	.	rs2079070	FOXP2			0
chr3:99409765_C_T	0	0	0.121546	0	0	.	rs531955	MIR548G			0
chr12:85730389_T_C	0	0.0293179	0.115033	0	0	.	rs10746340	.			0
chr7:114296102_T_C	0	0.00981374	0.108215	0	0	.	rs1456031	MIR3666			0
chr7:114291435_G_A	0	0.00364256	0.108215	0	0	.	rs10953765	MIR3666			0
chr12:65091314_T_G	0	0	0.103352	0	0	.	rs15958	RASSF3			0
chr20:2315581_T_C	0	0	0.102514	0	0	.	rs214826	TGM3			0
chr1:3106062_G_A	0	0.0130093	0.0848883	0	0	.	rs7530075	PRDM16			0
chr7:114267996_T_C	0	0.0671095	0.0806019	0	0	.	rs11983431	FOXP2			0
chr10:8126330_C_T	0	0.0247089	0.0637985	0	0	.	rs794654	.			0
chr10:8183771_C_A	0	0.0579734	0.0465252	0	0	.	rs482858	.			0
chr11:100106009_G_A	0	0	0.0349846	0	0	.	rs10791277	CNTN5			0
chr3:50347214_CA_C	0	0.00354783	0.0267412	0	0						0
chr12:28278235_G_A	0	0.0124011	0.0229461	0	0	.	rs10843107	.			0
chr10:8205871_G_A	0	0	0.0191933	0	0	.	rs7083137	.			0
chr16:4014282_C_G	0	0	0.0164863	0	0	.	rs2238435	ADCY9			0
chrX:152042387_G_T	0	0	0.0162195	0	0	.	rs5970391	NSDHL			0
chr2:234741443_G_A	0	0.0453256	0.00764133	0	0	.	rs213548	HJURP			0
chrX:66238317_C_T	0	0.0185483	0.00759371	0	0	.	rs471205	.			0
chr12:83429445_C_G	0	0	0.00450151	0	0	.	rs12822248	TMTC2			0
chr10:87507434_G_C	0	0	6.62498e-05	0	0	.	rs2949392	GRID1			0
