# Supplementary material for: Optimizing the genetic prediction of the eye and hair color for North Eurasian populations
Source: BMC Genomics. 2020 Sep 10;21(Suppl 7):527. doi: 10.1186/s12864-020-06923-1 (PMC7488246; doi:10.1186/s12864-020-06923-1)
Supplement: Supplementary file 10 — Additional file 10 Table S9. The studied populations. [file 12864_2020_6923_MOESM10_ESM.xlsx]

## Sheet: TableS9
Table S9 Studied populations
Population name	Sample size	Region	Language family	Language group	Code on the map (Figure 1A)
Chuvashes	13	East Europe	Altaic	Turkic	1
Komi Permyaks	3	East Europe	Uralic	Finno-Ugric	2
Komi Zyrians	2	East Europe	Uralic	Finno-Ugric	3
Mari Meadow	14	East Europe	Uralic	Finno-Ugric	4
Mari Mountain	2	East Europe	Uralic	Finno-Ugric	5
Mordvins Erzya	8	East Europe	Uralic	Finno-Ugric	6
Mordvins Moksha	4	East Europe	Uralic	Finno-Ugric	7
Russians	3	East Europe	Indo-European	Slavic	8
Russians Nekrasov`s Cossacs	7	East Europe	Indo-European	Slavic	9
Russians of Nizhny Novgorod region	4	East Europe	Indo-European	Slavic	10
Russians of Tver region	15	East Europe	Indo-European	Slavic	11
Russians of Yaroslavky region	6	East Europe	Indo-European	Slavic	12
Udmurts	12	East Europe	Uralic	Finno-Ugric	13
Volga Tatars	1	East Europe	Altaic	Turkic	14
Adyghe	6	Caucasus	North Caucasian	Abkhaz-Adyghe	15
Avars	7	Caucasus	North Caucasian	Nakh-Dagestan	16
Azeri	8	Caucasus	Altaic	Turkic	17
Dargins	3	Caucasus	North Caucasian	Nakh-Dagestan	18
Kabardinians	4	Caucasus	North Caucasian	Abkhaz-Adyghe	19
Karachays	5	Caucasus	Altaic	Turkic	20
Kumyks	4	Caucasus	Altaic	Turkic	21
Lezgins	3	Caucasus	North Caucasian	Nakh-Dagestan	22
Ossets	2	Caucasus	Indo-European	Iranic	23
Rutuls	1	Caucasus	North Caucasian	Nakh-Dagestan	24
Talysh	2	Caucasus	North Caucasian	Nakh-Dagestan	25
Tsakhur	3	Caucasus	North Caucasian	Nakh-Dagestan	26
Turks Meskhetian	4	Caucasus	Altaic	Turkic	27
Bashkirs	4	West Siberia	Altaic	Turkic	28
Forest Nenets	2	West Siberia	Uralic	Samoyedic	29
Khanty	9	West Siberia	Uralic	Finno-Ugric	30
Mansi	9	West Siberia	Uralic	Finno-Ugric	31
Shors	9	West Siberia	Altaic	Turkic	32
Siberian Tatars	11	West Siberia	Altaic	Turkic	33
Buryats	8	North Asia	Altaic	Mongolic	34
Chukchis	10	North Asia	Chukotka-Kamchatkan		35
Dungans	9	North Asia	Sino-Tibetan		36
Evenks of Far East	4	North Asia	Altaic	Tungusic	37
Evens of Kamchatka	5	North Asia	Altaic	Tungusic	38
Evens of Okhotsk coast	7	North Asia	Altaic	Tungusic	39
Kazakhs	9	North Asia	Altaic	Turkic	40
Kirghiz	2	North Asia	Altaic	Turkic	41
Koryaks	9	North Asia	Chukotka-Kamchatkan		42
Nanais	9	North Asia	Altaic	Tungusic	43
Tajiks	6	North Asia	Indo-European	Iranic	44
Turkmens	1	North Asia	Altaic	Turkic	45
Uyghurs	7	North Asia	Altaic	Turkic	46
Uzbeks	8	North Asia	Altaic	Turkic	47
Yakuts of Far East	2	North Asia	Altaic	Turkic	48
