# Supplementary material for: Optimizing the genetic prediction of the eye and hair color for North Eurasian populations
Source: BMC Genomics. 2020 Sep 10;21(Suppl 7):527. doi: 10.1186/s12864-020-06923-1 (PMC7488246; doi:10.1186/s12864-020-06923-1)
Supplement: Supplementary file 11 — Additional file 11 Table S10. The analyzed North Eurasian samples. [file 12864_2020_6923_MOESM11_ESM.xlsx]

## Sheet: TableS10
Table S10 The analyzed North Eurasian samples.
SAMPLE_PHEN_ID	RedColor	RegionHairColor	RegionEyeColor	RegionRedColor	HairColor	EyeColor	HairColor3groups	HairColor4groups	EyeColor3groups
PHEN-416	1	European Russia	European Russia	European Russia	3	1	2	3	1
PHEN-417	0	0	0	0	3	5	2	3	3
PHEN-418	0	West Siberia	West Siberia	West Siberia	2	2	1	2	1
PHEN-679	0	North Asia	0	0	3	5	2	3	3
PHEN-680	1	European Russia	European Russia	European Russia	1	2	1	1	1
PHEN-004	0	Caucasus	Caucasus	0	2	5	1	2	3
PHEN-536	0	Caucasus	Caucasus	0	3	5	2	3	3
PHEN-009	0	Caucasus	Caucasus	0		3			2
PHEN-020	0	Caucasus	Caucasus	0	3	5	2	3	3
PHEN-015	0	Caucasus	Caucasus	0	3	1	2	3	1
PHEN-019	0	Caucasus	Caucasus	0	2	5	1	2	3
PHEN-542	0	North Asia	0	0	4	5	2	3	3
PHEN-543	0	North Asia	0	0	3	5	2	3	3
PHEN-698	0	0	0	0	4	5	2	3	3
PHEN-561	0	0	0	0	4	5	2	3	3
PHEN-563	0	0	0	0	4	5	2	3	3
PHEN-564	0	0	0	0	4	5	2	3	3
PHEN-699	0	0	0	0	4	5	2	3	3
PHEN-568	0	0	0	0	4	5	2	3	3
PHEN-577	0	0	0	0	4	5	2	3	3
PHEN-578	0	0	0	0	4	5	2	3	3
PHEN-580	0	0	0	0	4	5	2	3	3
PHEN-596	0	North Asia	0	0	3	5	2	3	3
PHEN-598	0	North Asia	0	0	4	5	2	3	3
PHEN-137	0	North Asia	0	0	4	5	2	3	3
PHEN-138	0	North Asia	0	0	3	5	2	3	3
PHEN-139	0	North Asia	0	0	3	5	2	3	3
PHEN-140	0	North Asia	0	0	4	5	2	3	3
PHEN-141	0	North Asia	0	0	4	5	2	3	3
PHEN-142	0	North Asia	0	0	4	4	2	3	3
PHEN-143	0	North Asia	0	0	4	5	2	3	3
PHEN-144	0	North Asia	0	0	4	5	2	3	3
PHEN-145	0	North Asia	0	0	3	5	2	3	3
PHEN-024	0	West Siberia	West Siberia	West Siberia	3	5	2	3	3
PHEN-025	1	West Siberia	West Siberia	West Siberia	2	2	1	2	1
PHEN-026	0	West Siberia	West Siberia	West Siberia	2	1	1	2	1
PHEN-027	0	North Asia	0	0	4	5	2	3	3
PHEN-029	0	North Asia	0	0	4	5	2	3	3
PHEN-030	0	North Asia	0	0	4	5	2	3	3
PHEN-031	0	North Asia	0	0	4	5	2	3	3
PHEN-033	0	North Asia	0	0	4	5	2	3	3
PHEN-034	0	North Asia	0	0	4	5	2	3	3
PHEN-037	0	North Asia	0	0	4	5	2	3	3
PHEN-322	2	European Russia	European Russia	European Russia	0	2	0	0	1
PHEN-324	2	European Russia	European Russia	European Russia	0	1	0	0	1
PHEN-325	1	European Russia	European Russia	European Russia	2	1	1	2	1
PHEN-326	1	European Russia	European Russia	European Russia	1	1	1	1	1
PHEN-328	2	European Russia	European Russia	European Russia	0	4	0	0	3
PHEN-329	1	European Russia	European Russia	European Russia	1	1	1	1	1
PHEN-330	1	European Russia	European Russia	European Russia	2	1	1	2	1
PHEN-331	1	European Russia	European Russia	European Russia	3	1	2	3	1
PHEN-335	1	European Russia	European Russia	European Russia	2	1	1	2	1
PHEN-338	0	European Russia	European Russia	European Russia	1	1	1	1	1
PHEN-341	2	European Russia	European Russia	European Russia	0	1	0	0	1
PHEN-347	1	European Russia	European Russia	European Russia	2	1	1	2	1
PHEN-348	2	European Russia	European Russia	European Russia	0	4	0	0	3
PHEN-469	1	Caucasus	Caucasus	Caucasus	1	4	1	1	3
PHEN-476	2	Caucasus	Caucasus	Caucasus	1	2	1	1	1
PHEN-480	1	Caucasus	Caucasus	Caucasus	1	1	1	1	1
PHEN-486	2	Caucasus	Caucasus	Caucasus	2	2	1	2	1
PHEN-488	1	Caucasus	Caucasus	Caucasus	2	2	1	2	1
PHEN-495	0	Caucasus	0	0	2	5	1	2	3
PHEN-496	0	Caucasus	Caucasus	Caucasus	2	2	1	2	1
PHEN-498	0	Caucasus	Caucasus	Caucasus	2	2	1	2	1
PHEN-499	0	Caucasus	0	0	3	5	2	3	3
PHEN-501	0	Caucasus	0	0	4	5	2	3	3
PHEN-503	0	Caucasus	Caucasus	0	4	2	2	3	1
PHEN-506	0	Caucasus	Caucasus	0	2	5	1	2	3
PHEN-507	0	Caucasus	Caucasus	0	2	5	1	2	3
PHEN-508	0	Caucasus	Caucasus	0	2	5	1	2	3
PHEN-512	0	Caucasus	Caucasus	Caucasus	2	4	1	2	3
PHEN-521	1	Caucasus	Caucasus	Caucasus	1	2	1	1	1
PHEN-524	0	Caucasus	Caucasus	0	2	5	1	2	3
PHEN-527	1	Caucasus	Caucasus	Caucasus	3	5	2	3	3
PHEN-530	0	Caucasus	Caucasus	Caucasus	2	5	1	2	3
PHEN-533	1	Caucasus	Caucasus	Caucasus	1	2	1	1	1
PHEN-534	1	Caucasus	Caucasus	Caucasus	3	5	2	3	3
PHEN-152	0	0	0	0	3	5	2	3	3
PHEN-153	0	0	0	0	3	5	2	3	3
PHEN-154	0	0	0	0	2	3	1	2	2
PHEN-156	0	0	0	0	1	4	1	1	3
PHEN-157	0	0	0	0	1	4	1	1	3
PHEN-158	0	0	0	0	2	5	1	2	3
PHEN-160	0	0	0	0	2	5	1	2	3
PHEN-161	0	0	0	0	2	5	1	2	3
PHEN-165	0	0	0	0	3	2	2	3	1
PHEN-166	0	0	0	0	3	5	2	3	3
PHEN-170	0	0	0	0	3	5	2	3	3
PHEN-171	0	0	0	0	3	5	2	3	3
PHEN-172	0	0	0	0	3	5	2	3	3
PHEN-175	0	North Asia	0	0	4	5	2	3	3
PHEN-176	0	North Asia	0	0	4	5	2	3	3
PHEN-177	0	Caucasus	Caucasus	Caucasus	4	5	2	3	3
PHEN-178	0	North Asia	0	0	4	5	2	3	3
PHEN-179	1	Caucasus	Caucasus	Caucasus	2	1	1	2	1
PHEN-180	0	North Asia	0	0	4	5	2	3	3
PHEN-182	0	Caucasus	Caucasus	Caucasus	4	5	2	3	3
PHEN-184	0	North Asia	0	0	2	5	1	2	3
PHEN-186	0	North Asia	0	0	2	5	1	2	3
PHEN-187	0	North Asia	0	0	3	5	2	3	3
PHEN-188	0	North Asia	0	0	4	5	2	3	3
PHEN-190	0	Caucasus	Caucasus	Caucasus	3	5	2	3	3
PHEN-196	0	North Asia	0	0	3	5	2	3	3
PHEN-198	0	North Asia	0	0	4	4	2	3	3
PHEN-199	0	North Asia	0	0	4	5	2	3	3
PHEN-200	0	North Asia	0	0	4	5	2	3	3
PHEN-201	0	North Asia	0	0	4	5	2	3	3
PHEN-202	0	North Asia	0	0	4	5	2	3	3
PHEN-204	0	North Asia	0	0	3	5	2	3	3
PHEN-206	0	North Asia	0	0	3	4	2	3	3
PHEN-208	0	North Asia	0	0	4	5	2	3	3
PHEN-217	0	0	0	0	4	5	2	3	3
PHEN-220	0	North Asia	0	0	2	5	1	2	3
PHEN-222	0	North Asia	0	0	3	5	2	3	3
PHEN-223	0	North Asia	0	0	3	5	2	3	3
PHEN-224	1	North Asia	0	0	2	5	1	2	3
PHEN-225	0	North Asia	0	0	4	5	2	3	3
PHEN-226	0	North Asia	0	0	4	5	2	3	3
PHEN-227	0	North Asia	0	0	3	5	2	3	3
PHEN-228	0	North Asia	0	0	3	5	2	3	3
PHEN-229	0	0	0	0	4	5	2	3	3
PHEN-231	0	0	0	0	4	5	2	3	3
PHEN-146	0	North Asia	0	0	4	5	2	3	3
PHEN-147	0	North Asia	0	0	4	5	2	3	3
PHEN-148	0	North Asia	0	0	4	5	2	3	3
PHEN-061	0	North Asia	0	0	4	5	2	3	3
PHEN-062	0	North Asia	0	0	3	5	2	3	3
PHEN-064	0	North Asia	0	0	4	5	2	3	3
PHEN-067	0	North Asia	0	0	3	5	2	3	3
PHEN-681	0	North Asia	0	0	3	5	2	3	3
PHEN-682	0	North Asia	0	0	4	5	2	3	3
PHEN-683	1	North Asia	0	0	3	5	2	3	3
PHEN-684	0	North Asia	0	0	4	5	2	3	3
PHEN-685	0	North Asia	0	0	4	5	2	3	3
PHEN-686	0	North Asia	0	0	4	5	2	3	3
PHEN-687	0	North Asia	0	0	4	5	2	3	3
PHEN-688	0	North Asia	0	0	4	5	2	3	3
PHEN-689	0	North Asia	0	0	4	5	2	3	3
PHEN-690	0	North Asia	0	0	3	5	2	3	3
PHEN-691	0	North Asia	0	0	3	5	2	3	3
PHEN-692	0	North Asia	0	0	3	5	2	3	3
PHEN-693	0	North Asia	0	0	3	5	2	3	3
PHEN-694	0	North Asia	0	0	3	5	2	3	3
PHEN-695	0	North Asia	0	0	3	5	2	3	3
PHEN-696	0	North Asia	0	0	4	5	2	3	3
PHEN-697	0	North Asia	0	0	4	5	2	3	3
PHEN-304	0	Caucasus	0	Caucasus	2	5	1	2	3
PHEN-311	0	Caucasus	0	Caucasus	4	5	2	3	3
PHEN-314	0	Caucasus	0	Caucasus	3	5	2	3	3
PHEN-319	0	Caucasus	0	Caucasus	3	5	2	3	3
PHEN-383	0	Caucasus	0	Caucasus	4	5	2	3	3
PHEN-384	1	Caucasus	0	Caucasus	2	5	1	2	3
PHEN-385	0	Caucasus	0	Caucasus	3	5	2	3	3
PHEN-386	0	Caucasus	0	Caucasus	3	5	2	3	3
PHEN-038	1	Caucasus	Caucasus	Caucasus	2	5	1	2	3
PHEN-039	0	Caucasus	Caucasus	Caucasus	4	4	2	3	3
PHEN-040	0	Caucasus	Caucasus	Caucasus	4	5	2	3	3
PHEN-041	0	Caucasus	Caucasus	Caucasus	3	5	2	3	3
PHEN-042	1	Caucasus	Caucasus	Caucasus	2	5	1	2	3
PHEN-043	1	Caucasus	Caucasus	Caucasus	3	2	2	3	1
PHEN-044	0	Caucasus	Caucasus	Caucasus	4	2	2	3	1
PHEN-045	1	Caucasus	Caucasus	Caucasus	2	1	1	2	1
PHEN-046	0	Caucasus	Caucasus	Caucasus	2	1	1	2	1
PHEN-049	1	European Russia	European Russia	European Russia	2	1	1	2	1
PHEN-052	0	European Russia	European Russia	European Russia	3	4	2	3	3
PHEN-055	0	European Russia	European Russia	European Russia	3	5	2	3	3
PHEN-070	1	European Russia	European Russia	European Russia	3	5	2	3	3
PHEN-072	0	European Russia	European Russia	European Russia	3	5	2	3	3
PHEN-073	1	European Russia	European Russia	European Russia	2	1	1	2	1
PHEN-076	0	European Russia	European Russia	European Russia	3	4	2	3	3
PHEN-078	0	European Russia	European Russia	European Russia	4	5	2	3	3
PHEN-079	0	European Russia	European Russia	European Russia	4	5	2	3	3
PHEN-081	0	European Russia	European Russia	European Russia	2	1	1	2	1
PHEN-084	0	European Russia	European Russia	European Russia	2	5	1	2	3
PHEN-085	1	European Russia	European Russia	European Russia	1	4	1	1	3
PHEN-088	0	European Russia	European Russia	European Russia	3	5	2	3	3
PHEN-089	1	European Russia	European Russia	European Russia	2	1	1	2	1
PHEN-090	1	European Russia	European Russia	European Russia	2	2	1	2	1
PHEN-092	1	European Russia	European Russia	European Russia	2	4	1	2	3
PHEN-093	1	European Russia	European Russia	European Russia	1	2	1	1	1
PHEN-094	0	European Russia	European Russia	European Russia	1	1	1	1	1
PHEN-095	0	European Russia	European Russia	European Russia	1	2	1	1	1
PHEN-100	0	European Russia	European Russia	European Russia	2	1	1	2	1
PHEN-101	0	European Russia	European Russia	European Russia	2	1	1	2	1
PHEN-102	0	European Russia	European Russia	European Russia	2	2	1	2	1
PHEN-105	0	European Russia	European Russia	European Russia	2	1	1	2	1
PHEN-106	0	European Russia	European Russia	European Russia	2	2	1	2	1
PHEN-104	0	European Russia	European Russia	European Russia	3	5	2	3	3
PHEN-107	0	European Russia	European Russia	European Russia	2	1	1	2	1
PHEN-108	0	European Russia	European Russia	European Russia	1	1	1	1	1
PHEN-109	0	European Russia	European Russia	European Russia	1	1	1	1	1
PHEN-110	0	European Russia	European Russia	European Russia	1	3	1	1	2
PHEN-111	0	European Russia	European Russia	European Russia	1	2	1	1	1
PHEN-112	0	European Russia	European Russia	European Russia	2	1	1	2	1
PHEN-114		Caucasus	Caucasus	0		3			2
PHEN-116	0	Caucasus	Caucasus	0	3	5	2	3	3
PHEN-117	0	European Russia	European Russia	European Russia	2	2	1	2	1
PHEN-118	0	European Russia	European Russia	European Russia	3	4	2	3	3
PHEN-119	0	European Russia	European Russia	European Russia	2	2	1	2	1
PHEN-120	0	European Russia	European Russia	European Russia	3	2	2	3	1
PHEN-121	2	European Russia	European Russia	European Russia	2	1	1	2	1
PHEN-122	1	European Russia	European Russia	European Russia	2	1	1	2	1
PHEN-123	1	European Russia	European Russia	European Russia	1	2	1	1	1
PHEN-628	1	European Russia	European Russia	European Russia	2	2	1	2	1
PHEN-629	0	European Russia	European Russia	European Russia	3	4	2	3	3
PHEN-632	1	European Russia	European Russia	European Russia	2	5	1	2	3
PHEN-633	1	European Russia	European Russia	European Russia	2	2	1	2	1
PHEN-124	0	European Russia	European Russia	European Russia	1	1	1	1	1
PHEN-125	0	European Russia	European Russia	European Russia	2	2	1	2	1
PHEN-126	0	European Russia	European Russia	European Russia	1	1	1	1	1
PHEN-369	0	European Russia	European Russia	European Russia	1	2	1	1	1
PHEN-370	0	European Russia	European Russia	European Russia	1	1	1	1	1
PHEN-371	0	European Russia	European Russia	European Russia	1	2	1	1	1
PHEN-372	0	European Russia	European Russia	European Russia	2	4	1	2	3
PHEN-373	0	European Russia	European Russia	European Russia	1	2	1	1	1
PHEN-375	0	European Russia	European Russia	European Russia	1	4	1	1	3
PHEN-377	0	European Russia	European Russia	European Russia	1	1	1	1	1
PHEN-378	0	European Russia	European Russia	European Russia	1	2	1	1	1
PHEN-379	1	European Russia	European Russia	European Russia	3	5	2	3	3
PHEN-380	0	European Russia	European Russia	European Russia	2	1	1	2	1
PHEN-381	1	European Russia	European Russia	European Russia	3	4	2	3	3
PHEN-382	0	European Russia	European Russia	European Russia	3	5	2	3	3
PHEN-639	0	European Russia	European Russia	European Russia	1	2	1	1	1
PHEN-641	1	European Russia	European Russia	European Russia	1	1	1	1	1
PHEN-645	1	European Russia	European Russia	European Russia	2	4	1	2	3
PHEN-666	1	European Russia	European Russia	European Russia	1	2	1	1	1
PHEN-667	1	European Russia	European Russia	European Russia	2	2	1	2	1
PHEN-668	1	European Russia	European Russia	European Russia	2	4	1	2	3
PHEN-254	0	West Siberia	West Siberia	0	3	3	2	3	2
PHEN-255	0	West Siberia	West Siberia	0	3	5	2	3	3
PHEN-256	0	West Siberia	West Siberia	0	4	5	2	3	3
PHEN-258	0	West Siberia	West Siberia	0	3	5	2	3	3
PHEN-259	0	West Siberia	West Siberia	0	3	5	2	3	3
PHEN-260	0	West Siberia	West Siberia	0	4	5	2	3	3
PHEN-261	0	West Siberia	West Siberia	0	4	5	2	3	3
PHEN-262	0	West Siberia	West Siberia	0	3	5	2	3	3
PHEN-263	0	West Siberia	West Siberia	0	3	4	2	3	3
PHEN-264	0	West Siberia	West Siberia	West Siberia	1	4	1	1	3
PHEN-267	0	West Siberia	West Siberia	West Siberia	3	1	2	3	1
PHEN-275	0	West Siberia	West Siberia	West Siberia	3	1	2	3	1
PHEN-280	0	West Siberia	West Siberia	West Siberia	3	4	2	3	3
PHEN-281	0	West Siberia	West Siberia	West Siberia	3	1	2	3	1
PHEN-282	0	West Siberia	West Siberia	West Siberia	2	2	1	2	1
PHEN-284	0	West Siberia	West Siberia	West Siberia	3	4	2	3	3
PHEN-289	1	West Siberia	West Siberia	West Siberia	3	2	2	3	1
PHEN-291	1	West Siberia	West Siberia	West Siberia	3	5	2	3	3
PHEN-294	0	West Siberia	West Siberia	West Siberia	4	2	2	3	1
PHEN-296	1	West Siberia	West Siberia	West Siberia	2	4	1	2	3
PHEN-149	0	Caucasus	0	0	4	5	2	3	3
PHEN-150	0	Caucasus	0	0	4	5	2	3	3
PHEN-389	2	European Russia	European Russia	European Russia	0	3	0	0	2
PHEN-390	2	European Russia	European Russia	European Russia	0	2	0	0	1
PHEN-391	2	European Russia	European Russia	European Russia	0	2	0	0	1
PHEN-394	2	European Russia	European Russia	European Russia	0	4	0	0	3
PHEN-395	2	European Russia	European Russia	European Russia	0	5	0	0	3
PHEN-396	2	European Russia	European Russia	European Russia	0	1	0	0	1
PHEN-397	2	European Russia	European Russia	European Russia	0	1	0	0	1
PHEN-400	2	European Russia	European Russia	European Russia	0	2	0	0	1
PHEN-401	2	European Russia	European Russia	European Russia	0	5	0	0	3
PHEN-402	2	European Russia	European Russia	European Russia	0	4	0	0	3
PHEN-403	2	European Russia	European Russia	European Russia	0	5	0	0	3
PHEN-404	2	European Russia	European Russia	European Russia	0	2	0	0	1
PHEN-407	2	European Russia	European Russia	European Russia	0	4	0	0	3
PHEN-411	1	European Russia	European Russia	European Russia	1	1	1	1	1
PHEN-419	0	West Siberia	West Siberia	West Siberia	4	5	2	3	3
PHEN-420	0	West Siberia	West Siberia	West Siberia	1	5	1	1	3
PHEN-421	1	West Siberia	West Siberia	West Siberia	2	5	1	2	3
PHEN-422	1	West Siberia	West Siberia	West Siberia	3	5	2	3	3
PHEN-423	0	West Siberia	West Siberia	West Siberia	3	5	2	3	3
PHEN-424	0	West Siberia	West Siberia	West Siberia	3	5	2	3	3
PHEN-425	1	West Siberia	West Siberia	West Siberia	2	5	1	2	3
PHEN-426	0	West Siberia	West Siberia	West Siberia	3	4	2	3	3
PHEN-428	0	West Siberia	West Siberia	0	1	1	1	1	1
PHEN-429	0	West Siberia	West Siberia	0	3	5	2	3	3
PHEN-430	1	West Siberia	West Siberia	West Siberia	2	2	1	2	1
PHEN-438	0	West Siberia	West Siberia	West Siberia	2	2	1	2	1
PHEN-440	0	West Siberia	West Siberia	West Siberia	3	5	2	3	3
PHEN-441	0	European Russia	European Russia	European Russia	2	4	1	2	3
PHEN-447	0	West Siberia	West Siberia	West Siberia	1	1	1	1	1
PHEN-453	0	West Siberia	West Siberia	West Siberia	4	5	2	3	3
PHEN-458	0	West Siberia	West Siberia	West Siberia	3	4	2	3	3
PHEN-459	1	West Siberia	West Siberia	West Siberia	3	2	2	3	1
PHEN-464	0	West Siberia	West Siberia	West Siberia	2	2	1	2	1
PHEN-465	1	European Russia	European Russia	European Russia	1	4	1	1	3
PHEN-466	0	West Siberia	West Siberia	West Siberia	1	2	1	1	1
PHEN-467	0	West Siberia	West Siberia	West Siberia	1	2	1	1	1
